# Supplementary material for: The evolution of mental health outcomes across a combat deployment cycle: A longitudinal study of the Guam Army National Guard
Source: PLoS One. 2019 Oct 30;14(10):e0223855. doi: 10.1371/journal.pone.0223855 (PMC6821079; doi:10.1371/journal.pone.0223855)
Supplement: S1 File — (XLSX) [file pone.0223855.s001.xlsx]

## Sheet: Sheet1
Gender	Age	CES_MID_SUM	DeployStressors_MID_SUM	time	PCL17_SUM	PH9_SUM	GAD7_SUM	AngerInternal_MEAN	AngerExternal_MEAN	BadPhysicalHealth	BadMentalHealth	PTSSCREENPOSITIVE	GAD7_PositiveScreen	PHQ9_diagnosis
1	32.5			1	81	25	12	5	8.6	0	0	1	1	1
1	32.5			2
1	32.5			3	83	27	14	5	3.2	30	30	1	1	1
1	44	58	80	1	60	16	11	4	7.6	0	0	1	1	1
1	44	58	80	2	50	6	9	2	7	0	0	1	0	0
1	44	58	80	3	79	23	10	4.25	3.6	90	40	1	1	1
1	42.5	30	63	1	43	13	14			0	0	0	1	0
1	42.5	30	63	2	64	8	8	3	8	0	3	1	0	0
1	42.5	30	63	3				5	10
1	29	12	49	1	33	13	9			0	5	0	0	1
1	29	12	49	2	36	7	8	3	4.4	0	0	0	0	0
1	29	12	49	3				2.5	2.4
2	22	0	30	1	32.9375	7	0	4.25	6	0	0	0	0	0
2	22	0	30	2	17	0	0	1	0	0	0	0	0	0
2	22	0	30	3	43	10	3	1.25	2.2	6	0	0	0	1
1	22.3333	8	75	1	20	7	4	2.75	0.2	0	1	0	0	0
1	22.3333	8	75	2	28	10	4	2.25	0.2	3	0	0	0	0
1	22.3333	8	75	3	40	1	2	3	0.8	0	0	0	0	0
2	27.6667	1	45	1	30	13	7	1	1.2	0	0	0	0	1
2	27.6667	1	45	2	27	0	1	1.5	0.2	0	0	0	0	0
2	27.6667	1	45	3	17	0	0	1.25	1.2	0	0	0	0	0
1	23.3333	11	35	1	20	1	2	2.75	0.6	0	0	0	0	0
1	23.3333	11	35	2	27	2	4	1.25	0.2	0	0	0	0	0
1	23.3333	11	35	3	17	0	0	1	0.8	0	0	0	0	0
1	19.3333	2	79	1	33	3	1	1	0	0	0	0	0	0
1	19.3333	2	79	2	38	9	2	1	0	0	0	0	0	0
1	19.3333	2	79	3	17	0	0	1.5	0	0	0	0	0	0
1	32			1	59	9	7	1	0	0	0	1	0	0
1	32			2
1	32			3	51	0	0	3	5.4	20	20	1	0	0
1	40.5	1	66	1	45	11	7			0	20	0	0	0
1	40.5	1	66	2	63	21	14	4	5	0	30	1	1	1
1	40.5	1	66	3				3.5	5
2	40.5	1	53	1	54	10	8			0	0	1	0	0
2	40.5	1	53	2	43	4	3	1.75	0.4			0	0	0
2	40.5	1	53	3				2	0.2
1	20	5	49	1	43	4	3			0	0	0	0	0
1	20	5	49	2		2	2	2	0.6	0	0	0	0	0
1	20	5	49	3				3.25	2.4
1	32.5	4	65	1	57	14	5			0	0	1	0	0
1	32.5	4	65	2	25	5	2	3.5	1.4	0	0	0	0	0
1	32.5	4	65	3				4	5.4
1	29.5	1	89	1	51	10	9			30	31	1	0	0
1	29.5	1	89	2	30	3	3	1.75	0.8	0	10	0	0	0
1	29.5	1	89	3				3.25	1.6
1	20	7		1	31	9	5			0	0	0	0	0
1	20	7		2	23	9	5	1.5	0.2	0	0	0	0	0
1	20	7		3				1.75	0
1	24	3	31	1	37	9	6			0	0	0	0	0
1	24	3	31	2	27	2	3	2.25	0.2	0	0	0	0	0
1	24	3	31	3				2.25	0.8
1	20	5	65	1	60	14	10			0	0	1	1	0
1	20	5	65	2	44	14	7	2.5	0	0	20	0	0	1
1	20	5	65	3				3.25	0
1	25	2	41	1	26	3	7			0	0	0	0	0
1	25	2	41	2	29	6	9	2.25	1	2	0	0	0	0
1	25	2	41	3				1.25	0.4
1	37	0	63	1	38	10	7			0	0	0	0	0
1	37	0	63	2	57	7	8	4	2.4	0	14	1	0	0
1	37	0	63	3				3.75	0.4
1	35	12	60	1	29	8	6			0	0	0	0	0
1	35	12	60	2	30	8	5	1	0.4	3	0	0	0	0
1	35	12	60	3				1	0
2	19			1	20	4	0			0	0	0	0	0
2	19			2
2	19			3				1.5	0.6
1	38.3333	2	40	1	32	0	5	4.5	7	15	0	0	0	0
1	38.3333	2	40	2	29	2	7	1.75	0	0	0	0	0	0
1	38.3333	2	40	3	69	27	11	1.75	0.2	30	30	1	1	1
1	32.6667	4	38	1	20	1	3	3.75	4	0	0	0	0	0
1	32.6667	4	38	2	57	10	7	3.75	2.6	0	30	1	0	0
1	32.6667	4	38	3	57	18	10	1	0		0	1	1	1
1	48.3333	9	62	1	33	0	0	4	0.6	0	0	0	0	0
1	48.3333	9	62	2	58	21	9	3	5	0	0	1	0	1
1	48.3333	9	62	3	65	16	14	1.25	0	8	4	1	1	1
2	47.6667	7	86	1	41	0	2	3	2.6	3	0	0	0	0
2	47.6667	7	86	2	33	1	2	1.25	0	0	0	0	0	0
2	47.6667	7	86	3	59	19	12	2	0	0	0	1	1	1
1	29.3333	2	41	1	50	3	5	3.5	5.2	10	5	1	0	0
1	29.3333	2	41	2	38	3	4	1	0	1	1	0	0	0
1	29.3333	2	41	3	63	16	7	1.25	0	1	5	1	0	1
1	31.3333	65	53	1	74		12	3	4.8	0	0	1	1	0
1	31.3333	65	53	2	71	20	7	4.5	5.8	7	0	1	0	1
1	31.3333	65	53	3	59	18	7	4	3.6	0	3	1	0	1
1	32			1	51	5	2	3	2.4	0	0	1	0	0
1	32			2
1	32			3	57	17	7	1.25	0	30	30	1	0	1
2	21.3333	0	29	1	23	0	2	1	0.8	0	0	0	0	0
2	21.3333	0	29	2	17	0	0	1	0	0	0	0	0	0
2	21.3333	0	29	3	33	10	7	1	0	0	2	0	0	0
1	43.6667	11	40	1	72	9	9	3.5	5	2	0	1	0	0
1	43.6667	11	40	2	57	5	4	2.5	1.4	2	1	1	0	0
1	43.6667	11	40	3	76	12		1.75	3.6	1	1	1		0
1	29			1	33	5	7	3.25	1	4	0	0	0	0
1	29			2
1	29			3	70	18	13	2.25	0.2	20	30	1	1	1
2	25.6667	1	44	1	17	2	3	4.5	4.4	0	0	0	0	0
2	25.6667	1	44	2	26	2	2	2.25	0.6	0	0	0	0	0
2	25.6667	1	44	3	53	12	10	1.25	0	0	0	1	1	0
1	38.5	4	46	1	27	3	5	1	0	0	0	0	0	0
1	38.5	4	46	2	21	1	0	1	0	0	0	0	0	0
1	38.5	4	46	3	26	11	9	1.25	0.2	0	0	0	0	0
1	22.3333	29	42	1	23	0	2	2	0	2		0	0	0
1	22.3333	29	42	2	25	1	4	1	0.2	2	0	0	0	0
1	22.3333	29	42	3	53	8	7	1	0.2			1	0	0
1	41.3333	5	78	1	24	0	1	4.25	0.8	0	0	0	0	0
1	41.3333	5	78	2	51	8	8	1.5	0.2	7	0	1	0	0
1	41.3333	5	78	3	52	12	7	1.5	0	15	10	1	0	0
1	45.3333	7	83	1	29	4	5	3.25	8	0	0	0	0	0
1	45.3333	7	83	2	53	15	7	3	2.6	0	0	1	0	0
1	45.3333	7	83	3	65	16	7	1.5	0.2	7	0	1	0	1
1	19.6667	2	35	1	51	0	7	4	3.6	0	0	1	0	0
1	19.6667	2	35	2	23	0	0	1	0.4	0	0	0	0	0
1	19.6667	2	35	3	79	9	14	2.25	0		10	1	1	0
1	30	29	44	1	19	0	2	2.75	0.6	0	0	0	0	0
1	30	29	44	2	30	3	6	2.5	2.4	2	2	0	0	0
1	30	29	44	3	53	8	12	1.25	2	10	30	1	1	0
1	25.3333	4	29	1	19	0	3	1.75	1	12	0	0	0	0
1	25.3333	4	29	2	19	0	1	1.25	0.2	14	0	0	0	0
1	25.3333	4	29	3	39	10	11	1	0	0	0	0	1	0
1	40.6667	5	48	1	24	2	3	3	4.2	5	0	0	0	0
1	40.6667	5	48	2	21	7	6	1.25	1.6	7	0	0	0	0
1	40.6667	5	48	3	58	12	9	2.75	0.6		4	1	0	0
2	24.3333	33	48	1	43	2	7	2.5	3.4	0	0	0	0	0
2	24.3333	33	48	2	59	11	14	2.5	1.2	10	2	1	1	0
2	24.3333	33	48	3	57	12	8	1	0.6	0	0	1	0	0
1	49.6667	1	79	1	20.1875	0	2	1	1.6	0	0	0	0	0
1	49.6667	1	79	2	49	11	11	2.75	1.4	0	3	0	1	0
1	49.6667	1	79	3	28	6	8	1	0	2	0	0	0	0
1	26.6667	6	78	1	17	0	2	2.5	5	7	0	0	0	0
1	26.6667	6	78	2	31	8	6	2.75	1.2	0	0	0	0	0
1	26.6667	6	78	3	54	4	8	2	0.6	0	0	1	0	0
1	37.3333	9	98	1	24	8	8	4	6	0	15	0	0	0
1	37.3333	9	98	2	61	18	14	4	3.4	10	15	1	1	1
1	37.3333	9	98	3	53	9	7	3	4.8	0	0	1	0	0
2	22.3333	1	87	1	24	0	2	2.25	3.2	0	0	0	0	0
2	22.3333	1	87	2	52	14	7	3.25	3	0	0	1	0	0
2	22.3333	1	87	3	51	9	7	1.25	0.4	0	5	1	0	0
1	28	2	30	1	28	8	5	1	1	4	0	0	0	0
1	28	2	30	2	22	4	1	1	0	0	0	0	0	0
1	28	2	30	3	17	14	7	1.25	0	0	6	0	0	0
1	28	1	30	1	17	0	0	3	0.8	0	0	0	0	0
1	28	1	30	2	17	0	0	1	0	0	0	0	0	0
1	28	1	30	3	51	9	7			9	0	1	0	0
1	33.3333	6	63	1	25	3	5	2	0.2	0	0	0	0	0
1	33.3333	6	63	2	28	6	7	2	0.2	0	0	0	0	0
1	33.3333	6	63	3	34	9	7	1.75	0.4	0	0	0	0	0
1	35.3333	16	64	1	58	5	7	3	4.6	3	0	1	0	0
1	35.3333	16	64	2	44	8	7	3	1.2	4	4	0	0	0
1	35.3333	16	64	3	50	9	7	2	2.4	0	0	1	0	0
1	33.3333	9	49	1	25	4	4	1	1	7	0	0	0	0
1	33.3333	9	49	2	20	0	0	1.25	0	0	0	0	0	0
1	33.3333	9	49	3	28	7	7	1	0	0	0	0	0	0
1	27			1	25	8	6	3	0.4	0	0	0	0	0
1	27			2
1	27			3	27	9	5	4	8	0	0	0	0	0
1	21.6667	2	50	1	38	6	5	1	0	0	10	0	0	0
1	21.6667	2	50	2		7	6	2	0	0	0	0	0	0
1	21.6667	2	50	3	41	7	4	1.5	0	0	0	0	0	0
1	23	20	68	1	35	9	7	2.75	2	0	0	0	0	0
1	23	20	68	2	51	11	7	3.25	0.8	11	20	1	0	0
1	23	20	68	3	35	6	9	1.75	0.2	2	1	0	0	0
1	40.3333	6	37	1	31	8	8	2	1.6	0	0	0	0	0
1	40.3333	6	37	2	41	9	8	1.75	0	0	0	0	0	0
1	40.3333	6	37	3	32	8	8	1.5	0.2	0	0	0	0	0
1	20.3333	15	58	1	17	0	1	1	0.2	0	0	0	0	0
1	20.3333	15	58	2	39	5	4	1	0	0	0	0	0	0
1	20.3333	15	58	3	38	7	7	1	0	0	0	0	0	0
1	23.3333	0	38	1	18	5	5	3	8.2	0	0	0	0	0
1	23.3333	0	38	2	28	4	5	2.5	1.8	0	0	0	0	0
1	23.3333	0	38	3	34	5	7	1.5	7	15	30	0	0	0
1	24.6667	6	66	1	17	0	7	3	1	0	0	0	0	0
1	24.6667	6	66	2	17	0	0	2.75	0.6	0	0	0	0	0
1	24.6667	6	66	3	34	5	6	2.5	0.2	0	0	0	0	0
1	21.3333	11	52	1	23	0	1	2.75	1.2	0	0	0	0	0
1	21.3333	11	52	2	33	2	6	3.25	0	0	0	0	0	0
1	21.3333	11	52	3	42	4	5	2	1.2	0	0	0	0	0
1	20.6667	23	38	1	17	0	0	1.5	0.4	0	0	0	0	0
1	20.6667	23	38	2	32	2	3	1	0	0	0	0	0	0
1	20.6667	23	38	3	25	3	4	1.75	0	0	0	0	0	0
1	46.5			1	17	0	2	2.5	2	0	0	0	0	0
1	46.5			2
1	46.5			3	41	5	4	2	1	0	15	0	0	0
1	27	9	34	1	17	0	0	2.5	4.6	0	0	0	0	0
1	27	9	34	2	28	2	1	2.25	1.8	6	0	0	0	0
1	27	9	34	3	42	5	3	1	0	0	7	0	0	0
2	33	2	42	1	17	0	0	2	3.6	0	0	0	0	0
2	33	2	42	2	30	5	2	1.5	1.2	0	0	0	0	0
2	33	2	42	3	25	3	2	1	0.2	0	2	0	0	0
1	27.3333	13	66	1	51	0	0	4.5	4.2	0	0	1	0	0
1	27.3333	13	66	2	56	0	7	3	10	0	0	1	0	0
1	27.3333	13	66	3	73	22	11	2.25	0.2	30	30	1	1	1
1	43	0	50	1	34	0	0	4.5	1.2	0	0	0	0	0
1	43	0	50	2	61	17	9	3	0.6	5	0	1	0	1
1	43	0	50	3	74	18	11	1.5	0	15	30	1	1	1
2	20.6667	9	54	1	24	0	2	2.5	2.6	4	0	0	0	0
2	20.6667	9	54	2	24	4	5	2.75	1.2	0	0	0	0	0
2	20.6667	9	54	3	49	12	14	1.25	1.2	10	2	0	1	1
1	31.6667	15	71	1	52	13	11	3.75	7.4	0	0	1	1	0
1	31.6667	15	71	2	57	11	9	2.5	5.2	0	0	1	0	0
1	31.6667	15	71	3	59	16	13	1.75	7	0	0	1	1	1
1	28	14	44	1	19	1	4	2.5	4.6	0	0	0	0	0
1	28	14	44	2	50	10	12	3	4	0	3	1	1	0
1	28	14	44	3	47	12	14	1	0	0	0	0	1	0
1	24	43	70	1	46	16	13	3.25	0.8		0	0	1	1
1	24	43	70	2	59	13	9	3.25	3	20	8	1	0	0
1	24	43	70	3	65	15	13	3.75	1	30	60	1	1	1
2	28.3333	1	28	1	18	0	0	2.5	1.6	0	0	0	0	0
2	28.3333	1	28	2	17	0	0	1	0	0	0	0	0	0
2	28.3333	1	28	3	35	9	7	1	0	0	0	0	0	0
1	41	7	53	1	18	4	3	2.5	1	0	0	0	0	0
1	41	7	53	2	36	3	7	2.25	0.8	0	0	0	0	0
1	41	7	53	3	31	7	7	2.5	0	0	0	0	0	0
2	27.5	0	26	1	19	3	0	1	1	0	0	0	0	0
2	27.5	0	26	2	18	1	1	1	0	0	0	0	0	0
2	27.5	0	26	3	30	5	6	1	0.8	0	0	0	0	0
1	22	11	41	1	25	4	6	2	1.2	0	0	0	0	0
1	22	11	41	2	23	2	5	1.25	0.2	1	0	0	0	0
1	22	11	41	3	28	5	6	1	0	0	3	0	0	0
1	49	18	70	1	50	3	6	2.5	1.8	0	0	1	0	0
1	49	18	70	2	36	6	6	2.5	0.8	3	0	0	0	0
1	49	18	70	3	33	9	6	2	2	0	30	0	0	0
1	27.6667	21	54	1	20.1875	0	2	3	2	0	0	0	0	0
1	27.6667	21	54	2	19	4	4	1.5	0.8	0	0	0	0	0
1	27.6667	21	54	3	44	5	6	1.75	0.4	0	0	0	0	0
1	27.3333	43	67	1	27	5	4	2.25	3	0	0	0	0	0
1	27.3333	43	67	2	64	17	13	3.75	4.2	8	17	1	1	1
1	27.3333	43	67	3	39	6	5	2.25	1.2	0	3	0	0	0
1	33.3333	12	37	1	24	2	6	3	1	0	0	0	0	0
1	33.3333	12	37	2	21	1	2	1.25	0.2	3	0	0	0	0
1	33.3333	12	37	3	35	8	5	1	1.4	15	15	0	0	0
1	18.6667	2	48	1	24	0	1	1.75	0.8	0	0	0	0	0
1	18.6667	2	48	2	32	4	2	1.5	0.2	2	0	0	0	0
1	18.6667	2	48	3	23	2	4	1.25	0	0	0	0	0	0
1	21.5			1	17	0	0	2.75	2.2	0	0	0	0	0
1	21.5			2
1	21.5			3	38	6	4	1	0	60	60	0	0	0
1	24.5			1	20	0	1	2.75	1.6	0	0	0	0	0
1	24.5			2
1	24.5			3	31.875	2	1	1.5	0.2	0	3	0	0	0
1	22.3333	1	29	1	17	0	0	1	0	0	0	0	0	0
1	22.3333	1	29	2	17	0	0	1.25	0	0	0	0	0	0
1	22.3333	1	29	3	21	1	0	1	0	0	0	0	0	0
1	23.6667	4	33	1	24	2	3	1	1	0	0	0	0	0
1	23.6667	4	33	2	19	0	0	1	0	0	0	0	0	0
1	23.6667	4	33	3	17	2	0	1.25	0.6	0	0	0	0	0
1	27	0	46	1	17	0	0	4	0	0	0	0	0	0
1	27	0	46	2	26	7	4	2.75	1.2	0	0	0	0	0
1	27	0	46	3	41	5	0	1	0	0	0	0	0	0
1	20.5			1	41	1	0	5	2.2	0	0	0	0	0
1	20.5			2
1	20.5			3	41	3	0	3.75	3	0	0	0	0	0
1	23	0	34	1	17	0	0	1	1	0	0	0	0	0
1	23	0	34	2	17	0	0	2	0.4	0	0	0	0	0
1	23	0	34	3	17	3		1	0	0	0	0		0
1	34.5	8	43	1	50	0	3	1.75	0.2	0	0	1	0	0
1	34.5	8	43	2	50	3	5	2	0.2	3	0	1	0	0
1	34.5	8	43	3	50	4	10	2	0.4	0	0	1	1	0
1	29	1	29	1	17	0	0	1	0	0	0	0	0	0
1	29	1	29	2	17	0	0	1	0	0	0	0	0	0
1	29	1	29	3	33	12	10	1	0	0	0	0	1	0
1	28	36	77	1	17	0	0	3	0	0	0	0	0	0
1	28	36	77	2	53	14	12	4.75	6	0	0	1	1	0
1	28	36	77	3	19	0	9	2.5	10	0	0	0	0	0
1	30.5			1	23	2	5	2.25	1.2	3	0	0	0	0
1	30.5			2
1	30.5			3	32	6	9	1	0.8	0	2	0	0	0
2	44	23	45	1	21	2	3	1.5	0.8	0	0	0	0	0
2	44	23	45	2	23	1	3	1.25	0.2	12	0	0	0	0
2	44	23	45	3	36	2	8	1.5	0.6	0	0	0	0	0
1	31.6667	12	49	1	27	2	2	4.5	8	0	0	0	0	0
1	31.6667	12	49	2	35	2	4	3.75	4.2	0	30	0	0	0
1	31.6667	12	49	3	33	15	8	2	0	20	0	0	0	1
1	44	6	40	1	28	6	8	2.75	3	0	0	0	0	0
1	44	6	40	2	24	2	7	2	0.6	0	3	0	0	0
1	44	6	40	3	19	4	8	2.25	0.2	0	15	0	0	0
1	33.3333	8	64	1	59	6	11	3	2.8	0	1	1	1	0
1	33.3333	8	64	2	51	13	9	2.5	0.2	0	0	1	0	0
1	33.3333	8	64	3	49	4	8	3.25	1.4	0	0	0	0	0
1	37	12	71	1	45	0	2	2.75	4	0	0	0	0	0
1	37	12	71	2	53	0	0	2.5	0.2	12	0	1	0	0
1	37	12	71	3	26		8	4	4.8	0	2	0	0	0
2	22.5	3	44	1	32	2	4	1	2.2	0	0	0	0	0
2	22.5	3	44	2	44	11	10	1.25	0.6	0	0	0	1	0
2	22.5	3	44	3	43	4	7	1	0.2	0	0	0	0	0
1	30.3333	32	87	1	22	0	1	1	2	0	0	0	0	0
1	30.3333	32	87	2	39	11	9	1	0	14	14	0	0	0
1	30.3333	32	87	3	56	3	7	1	0	15	15	1	0	0
1	26	45	49	1	17	7	12	1	0	0	0	0	1	0
1	26	45	49	2	25	1	2	1	0	0	0	0	0	0
1	26	45	49	3	21	4	7	2	0.2	29	30	0	0	0
1	46.3333	3	46	1	17		5	1.75	0	0	0	0	0	0
1	46.3333	3	46	2	19	0	0	2	0.6	28	0	0	0	0
1	46.3333	3	46	3	25	2	7	1.75	0.6	0	0	0	0	0
1	24.3333	42	28	1	27	1	2	2	0.6	0	0	0	0	0
1	24.3333	42	28	2	18	0	1	1	0	0	0	0	0	0
1	24.3333	42	28	3	32	3	7	1.25	0.2	0	0	0	0	0
1	25.3333	29	66	1	19	0	0	2	1.6	0	0	0	0	0
1	25.3333	29	66	2	50	10	9	3	3.4	0	0	1	0	0
1	25.3333	29	66	3	38	5	7	1.75	1	0	10	0	0	0
1	21.3333	8	53	1	26	1	0	3.25	1.6	0	0	0	0	0
1	21.3333	8	53	2	21	2	3	1	0	5	0	0	0	0
1	21.3333	8	53	3	36.125	5	6	3	3.8	0	0	0	0	0
1	24.3333	14	66	1	22	3	6	3	4.6	0	0	0	0	0
1	24.3333	14	66	2	29	9	7	2.25	0.8	0	0	0	0	0
1	24.3333	14	66	3	25	6	6	1	1.4	0	0	0	0	0
1	21.3333	15	50	1	21	1	5	2.75	1.4	0	0	0	0	0
1	21.3333	15	50	2	19	0	2	1	0	14	7	0	0	0
1	21.3333	15	50	3	51	0	6	1.75	8.8	0	0	1	0	0
1	29.6667	7	63	1	17	0	2	2	4.4	0	0	0	0	0
1	29.6667	7	63	2	17	0	1	4	0.8	0	0	0	0	0
1	29.6667	7	63	3	35	0	6	1.5	1.2	0	0	0	0	0
1	41	0	42	1	21	0	4	1	0	0	0	0	0	0
1	41	0	42	2	33	5	6	1.25	0	0	0	0	0	0
1	41	0	42	3	35	1	6	2	0.6	0	0	0	0	0
1	30.3333	0	42	1	22	2	3	3.75	0.4	0	0	0	0	0
1	30.3333	0	42	2		1	5	2.75	1.8	0	0	0	0	0
1	30.3333	0	42	3	38	5	6	2.25	1	0	0	0	0	0
1	26.3333	4	40	1	51	4	5	1	0.2	0	0	1	0	0
1	26.3333	4	40	2		3		1	0	0	0	0		0
1	26.3333	4	40	3	22	1	6	1	0	1	1	0	0	0
2	20.6667	10	36	1	18	0	0	1	1	0	0	0	0	0
2	20.6667	10	36	2	22	1	0	2.25	0.4	0	0	0	0	0
2	20.6667	10	36	3	27	4	5	1	0	0	0	0	0	0
1	28.3333	15	77	1	33	5	7	1	1	0	0	0	0	0
1	28.3333	15	77	2	40	3	4	2.25	0.6	0	0	0	0	0
1	28.3333	15	77	3	23	0	5	1.5	0.8	0	30	0	0	0
1	21.3333	3	33	1	17	0	1	2.25	3.2	0	0	0	0	0
1	21.3333	3	33	2	17	0	2	1.25	0	0	0	0	0	0
1	21.3333	3	33	3	25	0	5	1	0	0	0	0	0	0
1	24	5	63	1	23	4	7	3.75	0	0	0	0	0	0
1	24	5	63	2	51	0	0	1	0	0	0	1	0	0
1	24	5	63	3	34	3	5	2	1	0	1	0	0	0
1	21.3333	2	48	1	31	5	9	1	1	0	0	0	0	0
1	21.3333	2	48	2	34	8	9	2.5	0	3	10	0	0	0
1	21.3333	2	48	3	27	3	5	3	1.8	0	0	0	0	0
1	24.5	22	74	1	19	2	2	2	1.2	0	0	0	0	0
1	24.5	22	74	2	50	10	7	3	1	0	0	1	0	0
1	24.5	22	74	3	53	4	5	1.75	0	0	0	1	0	0
1	25.3333	10	52	1	19	0	0	1	2	0	0	0	0	0
1	25.3333	10	52	2		7	7	2	1	0	10	0	0	0
1	25.3333	10	52	3	17	0	5	1	0	0	15	0	0	0
1	40.3333	6	55	1	20	4	6	1	0	0	0	0	0	0
1	40.3333	6	55	2	40	5	8	1.5	1.8	0	0	0	0	0
1	40.3333	6	55	3	21	1	5	1	0.6	0	30	0	0	0
1	28.5			1	21	2	1	1.25	1.2	0	0	0	0	0
1	28.5			2
1	28.5			3	25	2	5	1.75	0.4	0	0	0	0	0
2	35	6	40	1	21	0	0	2	0.2	0	0	0	0	0
2	35	6	40	2	25	4	4	1.75	2	4	0	0	0	0
2	35	6	40	3	24	4	4	1.5	0	0	0	0	0	0
2	41	0	90	1	17	9	6	2.25	0	0	0	0	0	0
2	41	0	90	2	17	0	0	1.75	0	0	0	0	0	0
2	41	0	90	3	22.6667	1	4	1	0	0	0	0	0	0
1	24.3333	2	78	1	29	16	8	2	1	0	0	0	0	1
1	24.3333	2	78	2	17	0	5	1	0.6	0	0	0	0	0
1	24.3333	2	78	3	24	0	4	2.5	1		20	0	0	0
1	48.3333	1	40	1	17	0	0	1.25	1	0	0	0	0	0
1	48.3333	1	40	2	21	4	1	1	0	0	0	0	0	0
1	48.3333	1	40	3	30	5	4	1	0	0	0	0	0	0
1	30.3333	5	36	1	24	0	3	1	0	14	0	0	0	0
1	30.3333	5	36	2	22	0	2	1	0.2	0	0	0	0	0
1	30.3333	5	36	3	26	4	4	1	0.2	0	0	0	0	0
1	30.3333	2	38	1	17	0	3	1.25	0.8	0	0	0	0	0
1	30.3333	2	38	2	20	0	1	1	0.2	0	0	0	0	0
1	30.3333	2	38	3	27	1	4	1.75	1.2	0	0	0	0	0
1	35.6667	1	31	1	17	0	0	1.25	1	0	0	0	0	0
1	35.6667	1	31	2	23	2	2	1.25	0.2	0	0	0	0	0
1	35.6667	1	31	3	24	3	4	1	0	0	14	0	0	0
1	25.6667	1	63	1	19	0	0	1	1	0	0	0	0	0
1	25.6667	1	63	2	26	2	4	1	0	2	0	0	0	0
1	25.6667	1	63	3	24	2	4	1	0	0	3	0	0	0
1	22	6	31	1	17	0	1	2.5	0.6	0	0	0	0	0
1	22	6	31	2	17	0	0	1.25	0	0	0	0	0	0
1	22	6	31	3	28	5	4	1	0	0	0	0	0	0
2	44.3333	5	36	1	18	0	0	2.75	0.6	0	0	0	0	0
2	44.3333	5	36	2	23	0	0	1	0.2	0	0	0	0	0
2	44.3333	5	36	3	45	0	3	1	0.2	0	0	0	0	0
2	26.3333	6	26	1	17	0	0	1	1.6	0	0	0	0	0
2	26.3333	6	26	2	19	0	0	1	0	0	0	0	0	0
2	26.3333	6	26	3	29	2	3	1	0	0	0	0	0	0
1	23.3333	10	40	1	17	0	0	1	0	0	0	0	0	0
1	23.3333	10	40	2	24	4	4	1	0.6	4	0	0	0	0
1	23.3333	10	40	3	20	0	3	1	0	0	0	0	0	0
1	40.6667	5	30	1	39	1	3	1	0.2	0	0	0	0	0
1	40.6667	5	30	2	32	3	5	1	0.6	0	0	0	0	0
1	40.6667	5	30	3	38	3	3	1	1.4	0	0	0	0	0
1	36.3333	23	48	1	37	3	5	3	1.8	0	0	0	0	0
1	36.3333	23	48	2	55	6	7	3.75	0.8	0	0	1	0	0
1	36.3333	23	48	3	37	4	3	2.5	1.8	0	0	0	0	0
1	21.3333	0	75	1	17	0	0	1	0	0	0	0	0	0
1	21.3333	0	75	2	17	0	0	1	0	0	0	0	0	0
1	21.3333	0	75	3	20	0	3	1	0	0	0	0	0	0
1	24	22	39	1	17	0	1	1.25	0.4	1	0	0	0	0
1	24	22	39	2	21	1	1	1	0.8	0	0	0	0	0
1	24	22	39	3	21	2	3	1	0.6	3	0	0	0	0
1	44.6667	9	25	1	17	0	0	1	0.2	0	0	0	0	0
1	44.6667	9	25	2	23	0	0	1	0	0	0	0	0	0
1	44.6667	9	25	3	34	1	3	1	0	0	0	0	0	0
1	22.3333	6	45	1	24	0	2	1	0	0	0	0	0	0
1	22.3333	6	45	2	21	1	1	1	0	0	0	0	0	0
1	22.3333	6	45	3	24	3	3	1	0	0	9	0	0	0
1	37.6667	23	39	1	22	1	4	1	0.4	0	0	0	0	0
1	37.6667	23	39	2	27	0	4	1	0.2	0	0	0	0	0
1	37.6667	23	39	3	33	3	3	1.25	0.2	0	0	0	0	0
2	22	3	26	1	25	0	2	1.25	4	0	0	0	0	0
2	22	3	26	2	18	0	1	1	0.2	0	0	0	0	0
2	22	3	26	3	22	2	2	1.25	1.8	0	0	0	0	0
1	25	3	61	1	17	0	0	1	1	0	0	0	0	0
1	25	3	61	2	21	0	0	1	1.8	0	0	0	0	0
1	25	3	61	3	25	1	2	1	0	0	0	0	0	0
1	24	0	61	1	26	1	3	1	1	0	0	0	0	0
1	24	0	61	2	30	4	6	2.5	1.2	0	0	0	0	0
1	24	0	61	3	24	0	2	2.25	0	0	0	0	0	0
1	19.6667	0	38	1	25	1	0	1.25	1	0	0	0	0	0
1	19.6667	0	38	2	21	0	0	1	0	0	0	0	0	0
1	19.6667	0	38	3	18	0	2	1.5	1.6	0	0	0	0	0
1	35.3333	13	45	1	22	1	1	1	1	0	1	0	0	0
1	35.3333	13	45	2	36	1	3	2	0	5	15	0	0	0
1	35.3333	13	45	3	18	0	2	1	0	6	0	0	0	0
1	24	18	39	1	19	0	1	2.5	2.2	0	0	0	0	0
1	24	18	39	2	26	1	5	2.25	1	0	0	0	0	0
1	24	18	39	3	24	2	2	1.25	1	0	0	0	0	0
1	38	5	44	1	17	0	0	1	5.6	0	0	0	0	0
1	38	5	44	2	24	0	1	1	0	0	0	0	0	0
1	38	5	44	3	56	0	2	1	0	0	0	1	0	0
1	22.3333	6	31	1	17	1	3	1	0	4	0	0	0	0
1	22.3333	6	31	2	19	2	2	2	0.4	0	0	0	0	0
1	22.3333	6	31	3	17	6	2	1.5	0	0	0	0	0	0
1	23.6667	2	33	1	17	0	0	1	2.2	0	0	0	0	0
1	23.6667	2	33	2	17	0	0	1.25	0.2	5	0	0	0	0
1	23.6667	2	33	3	19	2	2	1.5	0	0	0	0	0	0
1	44	1	44	1	19	0	0	1	1	0	0	0	0	0
1	44	1	44	2	39	0	1	1	0	0	0	0	0	0
1	44	1	44	3	23	2	2	1	0	0	0	0	0	0
1	20	4	39	1	17	0	1	1.5	2.4	0	0	0	0	0
1	20	4	39	2	18	0	0	1	0	0	0	0	0	0
1	20	4	39	3	24	2	2	1.25	0	0	1	0	0	0
1	21	0	42	1	20	5	5	1.25	0.8	0	0	0	0	0
1	21	0	42	2	21	0	0	1	0.2	0	0	0	0	0
1	21	0	42	3	25	2	2	1	0.2	0	0	0	0	0
1	28	1	36	1	17	0	0	1.5	1.4	0	0	0	0	0
1	28	1	36	2	18	2	4	1.75	0.2	0	0	0	0	0
1	28	1	36	3	19	0	2	1	0	0	0	0	0	0
1	24	1	35	1	21	0	0	1	0	0	0	0	0	0
1	24	1	35	2	21	0	1	1	0	0	0	0	0	0
1	24	1	35	3	19	0	2	1	0	0	0	0	0	0
1	27	7	41	1	18	0	0	1	0.2	0	0	0	0	0
1	27	7	41	2	22	0	1	1.75	0.2	7	0	0	0	0
1	27	7	41	3	24	2	2	1	0	0	0	0	0	0
1	43.3333	51	28	1	22	0	0	1	1	0	0	0	0	0
1	43.3333	51	28	2	21	0	0	1	0.4	0	0	0	0	0
1	43.3333	51	28	3	22	0	2	1	2	0	0	0	0	0
1	21.3333	15	39	1	22	3	6	1	1.2	0	0	0	0	0
1	21.3333	15	39	2	24	4	3	1	0.4	0	0	0	0	0
1	21.3333	15	39	3	21	2	2	1	0	0	11	0	0	0
1	32.3333	3	31	1	18	0	3	1.75	0.6	5	0	0	0	0
1	32.3333	3	31	2	23	1	3	2.5	1			0	0	0
1	32.3333	3	31	3	20	0	2	1.5	0	0	0	0	0	0
1	29	25	28	1	35	3		1.25	1.2	0	0	0		0
1	29	25	28	2	22	0	0	1	0	0	0	0	0	0
1	29	25	28	3	17	2	2	1	0.6	0	0	0	0	0
1	25.6667	9	69	1	22	4	5	2.75	2.2	0	0	0	0	0
1	25.6667	9	69	2	24	7	5	1.75	0.2	0	0	0	0	0
1	25.6667	9	69	3	17	3	2	1.5	0.8	0	0	0	0	0
1	21.3333	2	37	1	31	0	0	1	0.8	0	0	0	0	0
1	21.3333	2	37	2	18	0	1	1	0	0	0	0	0	0
1	21.3333	2	37	3	27	1	2	1	0.2	0	0	0	0	0
1	41.3333	16	42	1	17	0	0	1	0	0	0	0	0	0
1	41.3333	16	42	2	18	1	2	1	0	0	0	0	0	0
1	41.3333	16	42	3	17	0	2	1	0	0	0	0	0	0
1	27.3333	0	50	1	20	0	0	1	0	0	0	0	0	0
1	27.3333	0	50	2	51	9	1	2	0	10	10	1	0	0
1	27.3333	0	50	3	17	0	2	1	0	0	0	0	0	0
1	23	0	27	1	17	0		1	0	0	0	0		0
1	23	0	27	2	19	0	0	1	0	0	0	0	0	0
1	23	0	27	3	20	2	2	1	0	0	0	0	0	0
1	27	15	54	1	22	2	1	1	0	0	0	0	0	0
1	27	15	54	2	22	0	0	1	0	0	0	0	0	0
1	27	15	54	3	19	1	2	1	0	0	0	0	0	0
1	39			1	17	0	3	1	1	0	0	0	0	0
1	39			2
1	39			3	17	3	2	1	0.8	0	0	0	0	0
1	39.5			1	21	4	5	1	1.6	5	0	0	0	0
1	39.5			2
1	39.5			3	18	0	2	1.25	0.6	0	2	0	0	0
2	20.3333	0	32	1	17	1	2	1	0	0	0	0	0	0
2	20.3333	0	32	2	26	2	2	1	0	0	0	0	0	0
2	20.3333	0	32	3	23	0	1	1	0	0	0	0	0	0
2	46.3333	2	33	1	17	0	1	1	0.4	0	0	0	0	0
2	46.3333	2	33	2	19	0	0	1.5	0.2	0	0	0	0	0
2	46.3333	2	33	3	19	0	1	1	0	0	0	0	0	0
2	20	35	34	1	17	0	1	1	0	0	0	0	0	0
2	20	35	34	2	20	0	3	1.75	0	0	0	0	0	0
2	20	35	34	3	17	0	1	1	0	0	0	0	0	0
1	21.3333	2	27	1	17	1	1	1	1	0	0	0	0	0
1	21.3333	2	27	2	17	0	0	1	0	0	0	0	0	0
1	21.3333	2	27	3	17	0	1	1	0	0	0	0	0	0
1	40.3333	3	28	1	17	0	0	1	0.6	0	0	0	0	0
1	40.3333	3	28	2	28	3	1	1	0	2	0	0	0	0
1	40.3333	3	28	3	22	1	1	1	0	1	1	0	0	0
1	24.3333	1	32	1	17	0	0	1	0	0	0	0	0	0
1	24.3333	1	32	2	17	0	1	1.75	0.2	0	0	0	0	0
1	24.3333	1	32	3	17	1	1	1	0.4	0	0	0	0	0
1	22.3333	3	43	1	17	0	0	1	0			0	0	0
1	22.3333	3	43	2	17	2	3	2.25	0.2	0	0	0	0	0
1	22.3333	3	43	3	23	0	1	1	0	0	0	0	0	0
1	22.3333	1	30	1	19	2	3	1	3	0	0	0	0	0
1	22.3333	1	30	2	17	0	0	1	0	7	0	0	0	0
1	22.3333	1	30	3	17	0	1	2	0	7	1	0	0	0
1	21	0	26	1	17	0	0	1	0	0	0	0	0	0
1	21	0	26	2	21	0	0	1.25	0	0	0	0	0	0
1	21	0	26	3	21	0	1	1	0	0	0	0	0	0
1	28.3333	1	53	1	17	0	0	1	3	0	0	0	0	0
1	28.3333	1	53	2	21	0	1	1	0	0	0	0	0	0
1	28.3333	1	53	3	26	0	1	1	0	0	30	0	0	0
1	25.6667	15	48	1	39	9	7	1	0	8	0	0	0	0
1	25.6667	15	48	2	26	3	6	1.25	0.2	5	0	0	0	0
1	25.6667	15	48	3	20	0	1	1.75	0.6	0	0	0	0	0
1	20.6667	40	76	1		2	6	1	1.2	0	0		0	0
1	20.6667	40	76	2	52	8	8	3.5	4.2	0	10	1	0	0
1	20.6667	40	76	3	19	0	1	1.75	0.4	0	0	0	0	0
1	19.3333	4	31	1	21	0	1	1.75	0.2	0	0	0	0	0
1	19.3333	4	31	2	19	0	1	1	0	0	0	0	0	0
1	19.3333	4	31	3	20	0	1	1	0	0	5	0	0	0
1	24	3	47	1	17	0	1	1	0	0	0	0	0	0
1	24	3	47	2	20	0	1	2.5	0	0	0	0	0	0
1	24	3	47	3	20	0	1	1.25	0	0	0	0	0	0
1	40	2	31	1	24	2	4	1	0.2	0	0	0	0	0
1	40	2	31	2	27	3	1	1	0	0	0	0	0	0
1	40	2	31	3	28.6875	0	1	1	0	0	0	0	0	0
1	27.6667	5	43	1	19	0	0	1.75	0	0	0	0	0	0
1	27.6667	5	43	2	27	1	3	1.75	1.8	5	0	0	0	0
1	27.6667	5	43	3	17	0	1	1	0.2	0	0	0	0	0
1	28	10	76	1	19	0	0	1	1.6	0	0	0	0	0
1	28	10	76	2	43	15	6	5	0.8	0	0	0	0	1
1	28	10	76	3	17	0	1	3	4	0	0	0	0	0
1	23.3333	18	36	1	25	1	3	2	2.6	0	0	0	0	0
1	23.3333	18	36	2	17	0	1	1	0	0	0	0	0	0
1	23.3333	18	36	3	21	0	1	1	0.4	0	0	0	0	0
1	23	15	52	1	17	0	0	1	0	0	0	0	0	0
1	23	15	52	2	26	0	2	1	0	20	0	0	0	0
1	23	15	52	3	34	0	1	1	0	0	0	0	0	0
1	29	20	39	1	17	1	2	1	1.2	0	0	0	0	0
1	29	20	39	2	23	3	2	1	1.6	0	0	0	0	0
1	29	20	39	3	17	0	1	1	0	0	0	0	0	0
1	28.6667	28	59	1	24	0	2	3	1.2	0	8	0	0	0
1	28.6667	28	59	2	38	0	0	1	0	3	0	0	0	0
1	28.6667	28	59	3	52	2	1	1.75	0.2	0	5	1	0	0
1	24			1	24	0	0	1	0	0	0	0	0	0
1	24			2
1	24			3	20	1	1	1	0	0	0	0	0	0
1	21	1		1	46	4	5	1	1	0	30	0	0	0
1	21	1		2		10	10	2.75	1	14	7	0	1	0
1	21	1		3	51	0	0	4.25	0.2	0	7	1	0	0
1	22.6667	14	82	1	17	3	4	1.25	1.2	0	0	0	0	0
1	22.6667	14	82	2	60	18	12	2.75	4.6	0	0	1	1	0
1	22.6667	14	82	3	29	0	0	1	0.6	0	0	0	0	0
2	45	0	34	1	19	0	4	1	1	0	0	0	0	0
2	45	0	34	2	17	0	0	1	0	0	0	0	0	0
2	45	0	34	3	20	0	0	1	0.4	0	0	0	0	0
2	24.6667	0	31	1	19	0	0	1	1.8	0	0	0	0	0
2	24.6667	0	31	2	25	2	2	1.5	1	0	0	0	0	0
2	24.6667	0	31	3	18	1	0	1	0	0	0	0	0	0
2	21	6	25	1	17	0	0	1.25	0.8	0	0	0	0	0
2	21	6	25	2	17	0	0	1	0	0	0	0	0	0
2	21	6	25	3	17	0	0	1	0.2	0	0	0	0	0
2	28.3333	0	33	1	17	0	0	1	0	0	0	0	0	0
2	28.3333	0	33	2	21	1	1	1	0.2	0	0	0	0	0
2	28.3333	0	33	3	17	0	0	1	0.2	0	0	0	0	0
1	22.3333	1	27	1	25	1	2	1	1	1	0	0	0	0
1	22.3333	1	27	2	25	1	2	1	0	0	0	0	0	0
1	22.3333	1	27	3	17	0	0	1	0	0	0	0	0	0
1	20.6667	0	32	1	17	0	2	1	1	0	0	0	0	0
1	20.6667	0	32	2	19	0	0	1	0	0	0	0	0	0
1	20.6667	0	32	3	17	0	0	1	0	0	0	0	0	0
1	33	4	57	1	17	0	1	1	1	0	0	0	0	0
1	33	4	57	2	30	5	3	1.5	0.4	2	0	0	0	0
1	33	4	57	3	17	0	0	1	0	0	1	0	0	0
1	44.3333	1	32	1	18	0	0	1	0.6	0	0	0	0	0
1	44.3333	1	32	2	28	0	0	2.75	0	0	0	0	0	0
1	44.3333	1	32	3	20	0	0	1	0	0	0	0	0	0
1	20.6667	0	25	1	20	3	3	1	0	0	0	0	0	0
1	20.6667	0	25	2	21	0	0	1	0	0	0	0	0	0
1	20.6667	0	25	3	17	0	0	1	0	0	0	0	0	0
1	24.3333	7	69	1	19	0	1	1	1.6	0	0	0	0	0
1	24.3333	7	69	2	17	0	0	2	1.2	0	0	0	0	0
1	24.3333	7	69	3	17	2	0	1.5	0	0	0	0	0	0
1	36.6667	0	36	1	17	0	0	1	0	0	0	0	0	0
1	36.6667	0	36	2	19	0	0	1	0	0	0	0	0	0
1	36.6667	0	36	3	18	0	0	1	0	0	0	0	0	0
1	23	41	53	1	17	0	2	1	0	0	0	0	0	0
1	23	41	53	2	38	5	7	2	0.6	0	0	0	0	0
1	23	41	53	3	17	0	0	1.5	0	0	0	0	0	0
1	23.3333	1	34	1	21	0	0	1	1.2	0	0	0	0	0
1	23.3333	1	34	2	27	0	2	1.25	0.2	0	0	0	0	0
1	23.3333	1	34	3	22.3125	0	0	1	0	0	0	0	0	0
1	45.6667	0	25	1	17	0	0	1	1	0	0	0	0	0
1	45.6667	0	25	2	17	0	0	1	0.4	0	0	0	0	0
1	45.6667	0	25	3	17	0	0	1	0	0	0	0	0	0
1	20.6667	0	47	1	17	4	3	1	0	0	0	0	0	0
1	20.6667	0	47	2	21	0	0	1.5	0	0	0	0	0	0
1	20.6667	0	47	3	17	0	0	1.75	0	0	0	0	0	0
1	30.6667	3	32	1	32	0	0	3.25	6	0	0	0	0	0
1	30.6667	3	32	2	17	0	0	1	0	0	0	0	0	0
1	30.6667	3	32	3	34	0	0	2.25	0.2	0	0	0	0	0
1	27.3333	34	65	1	25	6	5	1	0	0	0	0	0	0
1	27.3333	34	65	2	38	3	5	2.25	0	0	0	0	0	0
1	27.3333	34	65	3	17	0	0	1.75	0.4	0	1	0	0	0
1	21.3333	1	63	1	19	2	0	1	0.8	0	0	0	0	0
1	21.3333	1	63	2	17	0	5	1.25	0.4	0	0	0	0	0
1	21.3333	1	63	3	25	0	0	1	0	0	0	0	0	0
1	44.3333	11	55	1	17	0	0	1	0.2	0	0	0	0	0
1	44.3333	11	55	2	19	0	0	1	0.2	0	0	0	0	0
1	44.3333	11	55	3	18	0	0	1	0.2	0	0	0	0	0
1	20.3333	7	29	1	17	0	0	1	0	0	0	0	0	0
1	20.3333	7	29	2	20	0	0	1	0	0	0	0	0	0
1	20.3333	7	29	3	17	0	0	1	0	0	0	0	0	0
1	32.3333	7	36	1	21	0	0	1	0	0	0	0	0	0
1	32.3333	7	36	2	20	0	0	1	0.4	0	0	0	0	0
1	32.3333	7	36	3	17	0	0	1	0	0	0	0	0	0
1	30.3333	1	36	1	17	0	0	1	0	0	0	0	0	0
1	30.3333	1	36	2	17	0	0	1	0	0	0	0	0	0
1	30.3333	1	36	3	17	0	0	1	0.2	0	0	0	0	0
1	29.6667	1	26	1	27	0	4	1	0.4	0	0	0	0	0
1	29.6667	1	26	2	17	0	0	1	0	0	0	0	0	0
1	29.6667	1	26	3	17	0	0	1	0	0	0	0	0	0
1	25.3333	2	26	1	19	3	2	1	1	0	0	0	0	0
1	25.3333	2	26	2	17	0	0	1	0	0	0	0	0	0
1	25.3333	2	26	3	17	0	0	1.25	0.2	0	0	0	0	0
1	41.3333	9	29	1	18	0	0	1	0	0	0	0	0	0
1	41.3333	9	29	2	17	0	0	1.5	0	0	0	0	0	0
1	41.3333	9	29	3	17	0	0	1.25	0	0	0	0	0	0
1	21.3333	3	28	1	17	0	1	1	1	0	0	0	0	0
1	21.3333	3	28	2	17	0	0	1	0	0	0	0	0	0
1	21.3333	3	28	3	17	0	0	1	0	0	0	0	0	0
1	23.3333	23	74	1	41	15	5	2.5	1.2	7	20	0	0	1
1	23.3333	23	74	2	27	8	6	2.25	1.8	0	0	0	0	0
1	23.3333	23	74	3	17	0	0	2	0.6	0	0	0	0	0
1	36	11	64	1	22	0	2	1	1.2	0	0	0	0	0
1	36	11	64	2	20	0	0	1	0	0	0	0	0	0
1	36	11	64	3	18	0	0	1	0	0	0	0	0	0
1	32	0	55	1	44	0	3	1	1.6	0	0	0	0	0
1	32	0	55	2	44	0	2	3.75	1.8	0	0	0	0	0
1	32	0	55	3	22	0	0	2.75	2	0	0	0	0	0
1	28.5	3	29	1	17	0	0	1	1.4	0	0	0	0	0
1	28.5	3	29	2	17	0	0	1	0	0	0	0	0	0
1	28.5	3	29	3	17	0	0	1	0	0	0	0	0	0
1	21	0	25	1	17	0	1	1	0	0	0	0	0	0
1	21	0	25	2	17	0	0	1	0	0	0	0	0	0
1	21	0	25	3	17	0	0	1.75	0	0	0	0	0	0
1	23.3333	8	46	1	19	0	0	1	0	0	0	0	0	0
1	23.3333	8	46	2	41	4	7	1.5	0.8	0	0	0	0	0
1	23.3333	8	46	3	17	0	0	1	0.6	0	0	0	0	0
1	43.3333	16	30	1	17	0	0	1	0	0	0	0	0	0
1	43.3333	16	30	2	17	0	0	1	0	0	0	0	0	0
1	43.3333	16	30	3	17	0	0	1	0	0	0	0	0	0
1	26.3333	20	59	1	17	0	1	1.75	0.4	0	0	0	0	0
1	26.3333	20	59	2	32	1	3	1	0	0	0	0	0	0
1	26.3333	20	59	3	17	3	0	2.75	0	0	0	0	0	0
1	42.6667	1	25	1	17	0	0	1	1	0	0	0	0	0
1	42.6667	1	25	2	17	0	0	1	0	0	0	0	0	0
1	42.6667	1	25	3	17	0	0	1	0	0	0	0	0	0
1	36.5	9	37	1	25	0	0	1	1	0	0	0	0	0
1	36.5	9	37	2	22	2	2	1.5	0.4	0	0	0	0	0
1	36.5	9	37	3	21	0	0	1	0.4	0	0	0	0	0
1	30	2	54	1	17	1	0	1	1.4	0	0	0	0	0
1	30	2	54	2	27	0	0	1	0	6	0	0	0	0
1	30	2	54	3	17	0	0	1	0.2	0	0	0	0	0
1	30.3333	2	27	1	17	0	0	1	0	0	0	0	0	0
1	30.3333	2	27	2	22	0	0	1.25	0	0	0	0	0	0
1	30.3333	2	27	3	17	0	0	1	0	0	0	0	0	0
1	26	8	31	1	17	0	0	3.25	0.8	0	0	0	0	0
1	26	8	31	2	24	0	0	1.75	2			0	0	0
1	26	8	31	3	34	0	0	1	0	0	0	0	0	0
1	24.3333	7	26	1	17	0	0	1.25	0	0	0	0	0	0
1	24.3333	7	26	2	18	0	0	1	0	0	0	0	0	0
1	24.3333	7	26	3	17	0	0	1	0	0	0	0	0	0
1	27.3333	1	36	1	17	0	0	1	3.4	0	0	0	0	0
1	27.3333	1	36	2	20	1	0	1	0.2	0	0	0	0	0
1	27.3333	1	36	3	17	0	0	1	0	0	10	0	0	0
1	22.6667	2	31	1	18	2	6	1	1	0	0	0	0	0
1	22.6667	2	31	2	19	0	0	1	0	0	0	0	0	0
1	22.6667	2	31	3	17	0	0	1	0	0	0	0	0	0
1	26	0	25	1	18	1	1	1	0.2	0	0	0	0	0
1	26	0	25	2	23	2	0	1.25	0	0	0	0	0	0
1	26	0	25	3	17	0	0	1	0	0	0	0	0	0
1	29.3333	3	28	1	17	0	0	1	0	0	0	0	0	0
1	29.3333	3	28	2	17	0	0	1	0	0	0	0	0	0
1	29.3333	3	28	3	17	0	0	1	0	0	0	0	0	0
1	30.6667	21	31	1	17	0	0	1	1	0	0	0	0	0
1	30.6667	21	31	2	17	0	0	1	0	0	0	0	0	0
1	30.6667	21	31	3	18	0	0	1	0	0	0	0	0	0
1	37	1	33	1	18	0	3	1	1.8	3	3	0	0	0
1	37	1	33	2	29	1	2	1.25	0.4	0	0	0	0	0
1	37	1	33	3	17	0	0	1.25	0	0	0	0	0	0
1	42.5	9	57	1	17	1	6	2.75	0.6			0	0	0
1	42.5	9	57	2	22	2	8	1	0	1	2	0	0	0
1	42.5	9	57	3	17	0	0	2.75	0.6	1	1	0	0	0
1	20.6667	15	52	1	30	7	8	3.75	1.8	0	0	0	0	0
1	20.6667	15	52	2		8	8	3.75	1.6	0	0	0	0	0
1	20.6667	15	52	3	17	0	0	1	2.4	0	30	0	0	0
1	26.6667	10	59	1	17	0	4	1	1	0	0	0	0	0
1	26.6667	10	59	2	39	3	5	1.25	0.2	0	0	0	0	0
1	26.6667	10	59	3	17	0	0	1	0	0	0	0	0	0
1	29	0	76	1	17	0	0	1	1	0	0	0	0	0
1	29	0	76	2	17	1	3	1.25	0	0	0	0	0	0
1	29	0	76	3	17	0	0	1	0	0	0	0	0	0
1	31.3333	11	33	1	17	0	1	1	0	0	0	0	0	0
1	31.3333	11	33	2	19	0	0	1	0.2	0	0	0	0	0
1	31.3333	11	33	3	18	0	0	1.5	0.2	0	0	0	0	0
1	19.6667	0	33	1	17	0	0	2	1.2	0	0	0	0	0
1	19.6667	0	33	2	17	0	0	1	0	0	0	0	0	0
1	19.6667	0	33	3	21	0	0	1	0	0	0	0	0	0
1	36.3333	1	36	1	21	0	0	1.25	0.8	0	0	0	0	0
1	36.3333	1	36	2	24	0	1	1.75	0.2	0	0	0	0	0
1	36.3333	1	36	3	18	0	0	1	0.4	0	0	0	0	0
1	27.3333	29	49	1	24	2	3	1	0	0	0	0	0	0
1	27.3333	29	49	2	20	5	4	1.5	0	0	0	0	0	0
1	27.3333	29	49	3	26	3	0	1	0	0	0	0	0	0
1	30.6667	13	28	1	19	0	0	1	3	0	0	0	0	0
1	30.6667	13	28	2	38	0	2	1.25	0.2	0	0	0	0	0
1	30.6667	13	28	3	19	0	0	1	0.2	0	0	0	0	0
1	45	6	40	1	23	0	0	1.25	1.2	0	0	0	0	0
1	45	6	40	2	22	1	2	1	0	0	0	0	0	0
1	45	6	40	3	19	0	0	1	0	0	0	0	0	0
1	24	2	25	1	21	2	3	1	0	14	0	0	0	0
1	24	2	25	2	26	2	3	1	0.4	0	0	0	0	0
1	24	2	25	3	17	0	0	1.75	1	0	0	0	0	0
1	23	1	53	1	29	2	5	2	1	0	0	0	0	0
1	23	1	53	2	35	9	7	2.5	0.8	0	0	0	0	0
1	23	1	53	3	36	4	0	1	0	5	0	0	0	0
1	19.6667	1	35	1	20	0	0	2	1.6	0	0	0	0	0
1	19.6667	1	35	2	25	0	1	1.5	0	0	3	0	0	0
1	19.6667	1	35	3	29	0	0	1.25	0	0	0	0	0	0
1	26.6667	0	59	1	17	0	0	2	0.2	18	0	0	0	0
1	26.6667	0	59	2	18	0	0	1.25	0	0	0	0	0	0
1	26.6667	0	59	3	17	0	0	1.5	1	0	5	0	0	0
1	39	0	25	1	17	0	0	1	1	0	0	0	0	0
1	39	0	25	2	17	0	0	1	0	0	0	0	0	0
1	39	0	25	3	17	0	0	1	0	0	0	0	0	0
1	28.3333	10	34	1	19	0	0	1	0	0	0	0	0	0
1	28.3333	10	34	2	20	0	0	1	0	0	0	0	0	0
1	28.3333	10	34	3	29	0	0	1	0	0	0	0	0	0
1	37.3333	18	39	1	17	0	1	1	0.2	0	0	0	0	0
1	37.3333	18	39	2	34	1	6	2	0	30	3	0	0	0
1	37.3333	18	39	3	17	0	0	1.5	0	0	0	0	0	0
1	28.6667	11	26	1	17	0	0	1	1	0	0	0	0	0
1	28.6667	11	26	2	21	3	1	1	0.2	0	0	0	0	0
1	28.6667	11	26	3	17	0	0	1	0	0	0	0	0	0
1	35.6667	2	34	1	18	0	0	1	0	0	0	0	0	0
1	35.6667	2	34	2	23	1	1	1.5	0.2	0	0	0	0	0
1	35.6667	2	34	3	17	2	0	1	0	0	0	0	0	0
1	26.3333	29	67	1	17	0	0	1	0	0	0	0	0	0
1	26.3333	29	67	2	41	0	1	1	0.4	0	0	0	0	0
1	26.3333	29	67	3	19	0	0	1	0	0	0	0	0	0
1	47.3333	1	29	1	21	0	0	1	2.2	0	0	0	0	0
1	47.3333	1	29	2	19	0	0	1	0	0	0	0	0	0
1	47.3333	1	29	3	21	0	0	1	0	0	0	0	0	0
1	20.3333	14	40	1	17	0	0	1	0	0	0	0	0	0
1	20.3333	14	40	2	18	0	0	1	0.6	0	0	0	0	0
1	20.3333	14	40	3	17	0	0	1	0	0	0	0	0	0
1	56.6667	1	25	1	17	0	0	1	0	0	0	0	0	0
1	56.6667	1	25	2	17	0	0	1	0	0	0	0	0	0
1	56.6667	1	25	3	17	0	0	1	0	0	0	0	0	0
1	28.6667	2	38	1	17	0	0	1	1	0	0	0	0	0
1	28.6667	2	38	2	22	1	2	1	0	0	0	0	0	0
1	28.6667	2	38	3	17	0	0	1	2	0	0	0	0	0
1	28.3333	0	39	1	17	0	0	2		0	0	0	0	0
1	28.3333	0	39	2	17	0	1	1.75	0	0	0	0	0	0
1	28.3333	0	39	3	17	0	0	2	0.4	0	0	0	0	0
1	37	34	27	1	18	0	0	1.25	0.6	4	0	0	0	0
1	37	34	27	2	17	0	0	1	0	0	0	0	0	0
1	37	34	27	3	17	0	0	1	0	0	0	0	0	0
1	23.3333	8	31	1	20	1	1	1	0	0	0	0	0	0
1	23.3333	8	31	2	22	0	0	1	0	0	0	0	0	0
1	23.3333	8	31	3	17	0	0	1.5	0			0	0	0
1	22.3333	0	27	1	17	0	2	1	0	0	0	0	0	0
1	22.3333	0	27	2	17	0	0	1	0	0	0	0	0	0
1	22.3333	0	27	3	17	0	0	1	0	0	0	0	0	0
1	23.6667	7	34	1	17	0	0	1	0	0	0	0	0	0
1	23.6667	7	34	2		0	0	2	2	1	0	0	0	0
1	23.6667	7	34	3	17	0	0	1	0.2	0	0	0	0	0
1	20	1	37	1	17	0	6	3	1.8	0	0	0	0	0
1	20	1	37	2	21	0	0	1	0	0	0	0	0	0
1	20	1	37	3	19	0	0	1	3.6	0	0	0	0	0
1	32.6667	5	42	1	19	0	0	1	1	0	0	0	0	0
1	32.6667	5	42	2	17	0	0	1	0	0	0	0	0	0
1	32.6667	5	42	3	17	0	0	1	0	0	0	0	0	0
1	34.6667	2	28	1	19	0	3	1.25	1.2	2	0	0	0	0
1	34.6667	2	28	2	19	0	0	1.75	0.6	2	0	0	0	0
1	34.6667	2	28	3	21	0	0	1.75	2.6	0	2	0	0	0
1	19.6667	0	25	1	17	0	0	1.25	1	0	0	0	0	0
1	19.6667	0	25	2	17	0	0	1	0	0	0	0	0	0
1	19.6667	0	25	3	17	0	0	1	0	0	0	0	0	0
1	23.3333	1	31	1	20	0	0	1	1.2	0	0	0	0	0
1	23.3333	1	31	2	17	0	0	1	0	0	0	0	0	0
1	23.3333	1	31	3	17	0	0	1	0	0	0	0	0	0
1	48.3333	2	74	1	17	0	0	1	1	0	0	0	0	0
1	48.3333	2	74	2	25	2	5	1	0	0	0	0	0	0
1	48.3333	2	74	3	21	0	0	1	0	0	0	0	0	0
1	42.3333	1	33	1	17	0	0	1	0.4	0	0	0	0	0
1	42.3333	1	33	2	17	0	0	1	0	0	0	0	0	0
1	42.3333	1	33	3	17	0	0	1	0	0	0	0	0	0
1	26.3333	6	26	1	24	2	0	1.25	0	0	0	0	0	0
1	26.3333	6	26	2	32	0	1	1.75	0.2	0	0	0	0	0
1	26.3333	6	26	3	17	0	0	1	4	0	2	0	0	0
1	24.5	1	28	1	17	0	0	1	0	0	0	0	0	0
1	24.5	1	28	2	17	0	0	1	0	0	0	0	0	0
1	24.5	1	28	3	17	0	0	1	0	0	0	0	0	0
1	23.3333	3	89	1	17	0	0	1	1.2	0	0	0	0	0
1	23.3333	3	89	2	21	1	0	3	0	0	0	0	0	0
1	23.3333	3	89	3	17	0	0	1	0	0	0	0	0	0
1	26.6667	5	64	1	19	0	1	1	0	0	0	0	0	0
1	26.6667	5	64	2	24	5	6	1.25	0.6	0	0	0	0	0
1	26.6667	5	64	3	17	0	0	1	0	0	0	0	0	0
1	26.6667	0	33	1	25	0	0	1	1	0	0	0	0	0
1	26.6667	0	33	2	17	0	0	1.5	0	0	0	0	0	0
1	26.6667	0	33	3	21	0	0	1.5	0.2	0	0	0	0	0
1	28.6667	1	57	1	32	0	4	1.5	0	0	0	0	0	0
1	28.6667	1	57	2	67	19	8	5	2.8	0	5	1	0	1
1	28.6667	1	57	3	17	0	0	1.5	1.2	0	0	0	0	0
1	20	1	35	1	17	0	2	1	1	0	0	0	0	0
1	20	1	35	2	17	0	0	1	0	0	0	0	0	0
1	20	1	35	3	17	0	0	1	0	0	0	0	0	0
1	19.6667	3	27	1	17	0	0	1.75	1.8	0	0	0	0	0
1	19.6667	3	27	2	17	0	2	1.25	0	0	0	0	0	0
1	19.6667	3	27	3	17	0	0	1	0	0	0	0	0	0
1	27	6	30	1	20	0	1	1	0	0	0	0	0	0
1	27	6	30	2	21	0	0	1	0	0	0	0	0	0
1	27	6	30	3	17	0	0	1	0	0	0	0	0	0
1	38.6667	1	36	1	20	0	0	1.5	0.4	0	0	0	0	0
1	38.6667	1	36	2	29	1	2	1	0	0	0	0	0	0
1	38.6667	1	36	3	26	0	0	1	0	0	6	0	0	0
1	22	3	38	1	17	0	0	1.5	1.6	0	0	0	0	0
1	22	3	38	2	18	0	0	1		0	0	0	0	0
1	22	3	38	3	17	0	0	1	0	0	0	0	0	0
1	26	12	44	1	23	2	1	1	0.4	0	0	0	0	0
1	26	12	44	2	18	0	0	1	0	0	0	0	0	0
1	26	12	44	3	18	0	0	1	0	0	0	0	0	0
1	25.6667	6	86	1	51	0	7	1	0	0	0	1	0	0
1	25.6667	6	86	2	51	9	7	2	0	0	0	1	0	0
1	25.6667	6	86	3	51	0	0	1	0	0	0	1	0	0
2	20			1	17	0	0	1	1.6	0	0	0	0	0
2	20			2
2	20			3	21	0	0	1	0	0	0	0	0	0
1	31.5			1	26	0	0	2	0	0	0	0	0	0
1	31.5			2
1	31.5			3	43	0	0		2	0	1	0	0	0
1	20.5			1	23	0	0	1	0	0	0	0	0	0
1	20.5			2
1	20.5			3	18.0625	0	0	1	0	0	0	0	0	0
1	22			1	17	0	0	1	1	0	0	0	0	0
1	22			2
1	22			3	17	0	0	1	0.2	0	0	0	0	0
1	53.5			1	23	0	0	1	0.6	0	0	0	0	0
1	53.5			2
1	53.5			3	34	0	0	1	0.6	0	0	0	0	0
1	28.3333	8	54	1	17	0	0	1	0	0	0	0	0	0
1	28.3333	8	54	2	25	3	4	2	0	0	0	0	0	0
1	28.3333	8	54	3	21.25	0		1	0	0	0	0		0
1	44	4	52	1	17	0	0	1	1	0	0	0	0	0
1	44	4	52	2	23	2	5	1	1	0	0	0	0	0
1	44	4	52	3	20	1		1	0	0	0	0		0
1	41.3333	10	34	1	17	0		1	0.2	0	0	0		0
1	41.3333	10	34	2	22	3	3	1	0.4	0	0	0	0	0
1	41.3333	10	34	3	17	0		1	0.2	0	0	0		0
1	21.3333	2	26	1	19	0	0	2.25	0.4	0	0	0	0	0
1	21.3333	2	26	2	17	0	0	1	0	0	0	0	0	0
1	21.3333	2	26	3	17	0		1	0	0	0	0		0
1	42.5			1	17	0	2	2.25	0	0	0	0	0	0
1	42.5			2
1	42.5			3	34	2		1	0	0	0	0		0
2	36.5	8	47	1	33	3	6			0	7	0	0	0
2	36.5	8	47	2	62	14	14	4.5	1.2	12	15	1	1	1
2	36.5	8	47	3				1.75	0.4
2	37	15	60	1	33	1	1			0	0	0	0	0
2	37	15	60	2	59	10	14	3.75	1.2	2	0	1	1	0
2	37	15	60	3				1	0
1	46.5	19	59	1	17	0	0			0	0	0	0	0
1	46.5	19	59	2	45	19	13	3.75	2.6	5	2	0	1	1
1	46.5	19	59	3				1	0
1	23	7	64	1	34	0	2			0	0	0	0	0
1	23	7	64	2	32	5	10	2	3.2	0	4	0	1	0
1	23	7	64	3				1	0
1	38.5	18	77	1	19	0	3			0	0	0	0	0
1	38.5	18	77	2	59	14	11	3	0.2	4	3	1	1	0
1	38.5	18	77	3				1.25	0.4
1	28.5	2	76	1	26	5	7			0	0	0	0	0
1	28.5	2	76	2	29	4	14	1	0.2	0	0	0	1	0
1	28.5	2	76	3				1.5	0.2
1	22.5	1	33	1	27	0	2			0	0	0	0	0
1	22.5	1	33	2	31	4	12	2	0	0	0	0	1	0
1	22.5	1	33	3				1.25	0
1	45.5	15	57	1	56	4	8			0	0	1	0	0
1	45.5	15	57	2	59	12	13	3.75	2	10	5	1	1	0
1	45.5	15	57	3				2.25	2
1	42.5	12	52	1	22	0	0			0	0	0	0	0
1	42.5	12	52	2	51	17	12	2	3.2	10	10	1	1	1
1	42.5	12	52	3				1.5	0
1	21	27	69	1	17	2	3			15	0	0	0	0
1	21	27	69	2	45	10	10	2.75	0.8	0	0	0	1	0
1	21	27	69	3				1.5	0
1	40.5	22	75	1	52	11	10			15	0	1	1	0
1	40.5	22	75	2	68	19	12	2.75	0.8	30	3	1	1	0
1	40.5	22	75	3				2.75	0.6
1	32.5	33	84	1	17	0	0			0	0	0	0	0
1	32.5	33	84	2	50	10	11	3	1.2	0	10	1	1	0
1	32.5	33	84	3				1	1
2	22	0	30	1	17	1	0			0	0	0	0	0
2	22	0	30	2	17	0	0	1	0	0	0	0	0	0
2	22	0	30	3				1	0
2	39.5	8	75	1	69	15	14			0		1	1	1
2	39.5	8	75	2	62	10	9	3.5	2	0	0	1	0	0
2	39.5	8	75	3				2.5	1.6
2	25	0	35	1	19	0	0			0	0	0	0	0
2	25	0	35	2	17	2	3	1.25	0.6	8	0	0	0	0
2	25	0	35	3				1	0.4
2	34	0	25	1	17	0	0			0	0	0	0	0
2	34	0	25	2	17	0	0	1	0	0	0	0	0	0
2	34	0	25	3				1	0
2	24.5	5	49	1	19	0	0			0	0	0	0	0
2	24.5	5	49	2	44	5	7	3.25	0.4	0	0	0	0	0
2	24.5	5	49	3				1	0
2	39.5	9	44	1	19	0	2			5	0	0	0	0
2	39.5	9	44	2	17	0	0	1.75	0.6	0	0	0	0	0
2	39.5	9	44	3				1	0
2	41	0	32	1	27	0	3			0	0	0	0	0
2	41	0	32	2	17	0	0	1	0	0	0	0	0	0
2	41	0	32	3				1	0
2	37.5	7	55	1	28	9	3			21	0	0	0	0
2	37.5	7	55	2	33	13	6	2.25	0.2	15	10	0	0	0
2	37.5	7	55	3				1.5	0.2
2	27.5	3	33	1	17	0	0			0	0	0	0	0
2	27.5	3	33	2	17	0	0	1	0	0	0	0	0	0
2	27.5	3	33	3				1	0
2	35	1	40	1	23	0	4			0	0	0	0	0
2	35	1	40	2	24	1	0	1.25	0	0	0	0	0	0
2	35	1	40	3				1	0
2	21.5	24	75	1	19	1	0			0	0	0	0	0
2	21.5	24	75	2	34	0	1	2	0.6	0	1	0	0	0
2	21.5	24	75	3				1.5	0.4
2	26	5	37	1	21	0	0			0	0	0	0	0
2	26	5	37	2	22	1	2	1.25	0	0	0	0	0	0
2	26	5	37	3				1.25	0.2
2	24	5	32	1	17	0	0			0	0	0	0	0
2	24	5	32	2	17	1	0	1.5	2.6	0	0	0	0	0
2	24	5	32	3				1	0
2	27	0	47	1	30	1	2			0	0	0	0	0
2	27	0	47	2	40	9	5	1.75	1.6	0	0	0	0	0
2	27	0	47	3				1.25	4
1	26	11	25	1	17	0	0			0	0	0	0	0
1	26	11	25	2	17	0	0	1	0	0	0	0	0	0
1	26	11	25	3				1	0
1	34.5	15	62	1	25	0	4			0	0	0	0	0
1	34.5	15	62	2	30	8	7	2	1	0	0	0	0	0
1	34.5	15	62	3				1	0
1	24.5	14	54	1	17	0	0			0	0	0	0	0
1	24.5	14	54	2	36	6	9	3	0	0	0	0	0	0
1	24.5	14	54	3				2	0.2
1	23.5	7	73	1	46	8	8			0	0	0	0	0
1	23.5	7	73	2	49	6	7	3.5	7.4	10	10	0	0	0
1	23.5	7	73	3				3.25	3.4
1	20	0	32	1	17	2	0			0	0	0	0	0
1	20	0	32	2	21	1	3	1	0	0	0	0	0	0
1	20	0	32	3				1	0
1	19.5	3	69	1	17	0	0			0	0	0	0	0
1	19.5	3	69	2	18	0	0	1	2	0	0	0	0	0
1	19.5	3	69	3				1	0
1	21	32	59	1	17	0	0			0	0	0	0	0
1	21	32	59	2	25	6	6	1	0	0	0	0	0	0
1	21	32	59	3				1	0
1	39.5	0	49	1	22	1	2			0	0	0	0	0
1	39.5	0	49	2	31	0	2	1.75	0	0	0	0	0	0
1	39.5	0	49	3				2	0
1	39.5	58	70	1	37	0	1			0	0	0	0	0
1	39.5	58	70	2	36	5	7	1.75	0.6	7	2	0	0	0
1	39.5	58	70	3				2	0.2
1	24.5	21	60	1	17	0	0			0	0	0	0	0
1	24.5	21	60	2	18	0	0	1.5	0.4	0	0	0	0	0
1	24.5	21	60	3				1	0
1	27.5	6	43	1	17	0	0			0	0	0	0	0
1	27.5	6	43	2	18	0	0	1	0	0	0	0	0	0
1	27.5	6	43	3				1	0
1	26	12	45	1	23	1	3			0	0	0	0	0
1	26	12	45	2	29	2	4	1.25	0	0	0	0	0	0
1	26	12	45	3				1.75	1.4
1	27.5	0	27	1	17	0	0			5	0	0	0	0
1	27.5	0	27	2	17	0	0	1	0	0	0	0	0	0
1	27.5	0	27	3				1	0
1	21	4	35	1	19	0	0			0	0	0	0	0
1	21	4	35	2	23	3	5	1.25	0	0	0	0	0	0
1	21	4	35	3				1	0
1	27.5	17	48	1	27	0	1			0	0	0	0	0
1	27.5	17	48	2	56	5	8	2.75	2.4	0	0	1	0	0
1	27.5	17	48	3				1.25	2
1	37.5	0	85	1	18	0	1			0	0	0	0	0
1	37.5	0	85	2	51	5	6	3	3.2	0	31	1	0	0
1	37.5	0	85	3				1	0.2
1	26.5	12	48	1	22	3	3			0	0	0	0	0
1	26.5	12	48	2	28	3	3	1	0	0	0	0	0	0
1	26.5	12	48	3				1	0
1	26	3	26	1	19	0	0			0	0	0	0	0
1	26	3	26	2	27	0	2	1.5	0.2	0	7	0	0	0
1	26	3	26	3				1	0
1	43.5	32	54	1	33	1	2			0	0	0	0	0
1	43.5	32	54	2	29	2	3	1.5	0.2	0	0	0	0	0
1	43.5	32	54	3				2.5	0.4
1	26.5	16	41	1	17	0	0			0	0	0	0	0
1	26.5	16	41	2	28	6	3	1.25	0	7	0	0	0	0
1	26.5	16	41	3				1	0
1	26	32	42	1	17	0	0			0	0	0	0	0
1	26	32	42	2	24	3	6	2	1.2	0	5	0	0	0
1	26	32	42	3				1	0
1	19.5	4	49	1	17	0	0			0	0	0	0	0
1	19.5	4	49	2	51	9	0	4	10	30	0	1	0	0
1	19.5	4	49	3				1	0
1	30.5	2	31	1	23	0	0			0	0	0	0	0
1	30.5	2	31	2	18	0	0	1	0	4	0	0	0	0
1	30.5	2	31	3				1	0
1	22	9	35	1	17	0	0			0	0	0	0	0
1	22	9	35	2	18	0	1	1	0	0	0	0	0	0
1	22	9	35	3				1	0
1	31.5	7	49	1	19	0	0			2	0	0	0	0
1	31.5	7	49	2	22	1	2	1.25	0	5	0	0	0	0
1	31.5	7	49	3				1	0
1	25	7	34	1	31	2	3			3	3	0	0	0
1	25	7	34	2	31	5	5	2.5	1	1	2	0	0	0
1	25	7	34	3				1.75	1
1	46	0	25	1	17	0	0			0	0	0	0	0
1	46	0	25	2	17	0	0	1	0.2	0	0	0	0	0
1	46	0	25	3				1	0
1	25	3	39	1	20	0	0			0	0	0	0	0
1	25	3	39	2	18	3	2	1	0	0	0	0	0	0
1	25	3	39	3				1	0
1	41	16	34	1	17	0	0			0	0	0	0	0
1	41	16	34	2	25	0	0	2.5	0.2	0	0	0	0	0
1	41	16	34	3				2	0.2
1	31.5	44	105	1	56	3	7			3	2	1	0	0
1	31.5	44	105	2	42	7	6	2.75	2.4	2	2	0	0	0
1	31.5	44	105	3				3	2.4
1	26.5	6	28	1	29	0	2			0	0	0	0	0
1	26.5	6	28	2	18	0	0	1.75	0.2	0	0	0	0	0
1	26.5	6	28	3				2.75	3.8
1	23	11	60	1	22	3	2			0	0	0	0	0
1	23	11	60	2	59	15	9	1.25	0.8	0	0	1	0	0
1	23	11	60	3				1	0.2
1	22.5	1	38	1	17	0	0			0	0	0	0	0
1	22.5	1	38	2	18	0	1	1.25	0.2	0	0	0	0	0
1	22.5	1	38	3				1	0
1	25	1	75	1	17	0	0			0	0	0	0	0
1	25	1	75	2	34	0	4	1.25	0.2	0	0	0	0	0
1	25	1	75	3				1	0
1	40	5	39	1	35	0	1			0	0	0	0	0
1	40	5	39	2	22	0	0	2.25	0.6	0	0	0	0	0
1	40	5	39	3				2.25	5
1	24.5	25	52	1	17	1	0			0	0	0	0	0
1	24.5	25	52	2	32	4	8	4	1.6	0	0	0	0	0
1	24.5	25	52	3				1	0.2
1	27	0	27	1	23	9	0			0	0	0	0	0
1	27	0	27	2	17	0	0	1	0	0	0	0	0	0
1	27	0	27	3				2.75	1.4
1	25.5	2	28	1	21	0	2			0	0	0	0	0
1	25.5	2	28	2	23	0	0	1.25	0	0	0	0	0	0
1	25.5	2	28	3				1	0
1	30	0	28	1	38	0	2			0	0	0	0	0
1	30	0	28	2	17	0	0	2	0	0	0	0	0	0
1	30	0	28	3				1	0.8
1	22	4	50	1	17	0	0					0	0	0
1	22	4	50	2	32	2	2	3	3.6	0	0	0	0	0
1	22	4	50	3				1	0
1	33	28	34	1	30	2				0	0	0		0
1	33	28	34	2	28	2	3	1	0	0	0	0	0	0
1	33	28	34	3				1.5	0
1	39	3	28	1	17	0	0			0	0	0	0	0
1	39	3	28	2	17	0	1	1.25	0	0	0	0	0	0
1	39	3	28	3				1	0.2
1	37	0	26	1	22	1	1			0	0	0	0	0
1	37	0	26	2	17	0	0	1.25	0	0	0	0	0	0
1	37	0	26	3				1.5	0
1	34	0	46	1	22	5	5			0	0	0	0	0
1	34	0	46	2	53	9	5	2	0	0	0	1	0	0
1	34	0	46	3				2	0
1	25	2	58	1	61.2	8	8					1	0	0
1	25	2	58	2	24	2	3	1	0.4	0	0	0	0	0
1	25	2	58	3				2.25	0
1	34	0	26	1	17	0	0			0	0	0	0	0
1	34	0	26	2	21	1	1	1	0	0	0	0	0	0
1	34	0	26	3				1	0.4
1	26	1	38	1	17	0	0			0	0	0	0	0
1	26	1	38	2	17	0	0	1	0	0	0	0	0	0
1	26	1	38	3				1	0
1	22.5	6	37	1	20	0	3			0	0	0	0	0
1	22.5	6	37	2	23	0	0	1	0	3	0	0	0	0
1	22.5	6	37	3				1.25	0
1	26	2	33	1	25	2	3			0	0	0	0	0
1	26	2	33	2	25	8	8	1	0	0	0	0	0	0
1	26	2	33	3				1	0
1	22	5	29	1	21	3	4			0	0	0	0	0
1	22	5	29	2	25	2	4	1.25	0.4	0	0	0	0	0
1	22	5	29	3				1.75	0
1	24.5	0	42	1	17	0	0			0	0	0	0	0
1	24.5	0	42	2	17	0	0	1	0	0	0	0	0	0
1	24.5	0	42	3				1	0
1	27	6	52	1	18	0	3			0	0	0	0	0
1	27	6	52	2	17	1	1	1	0	0	0	0	0	0
1	27	6	52	3				1	0
1	34	5	33	1	29	0				0	0	0		0
1	34	5	33	2	34	0	0	1.5	0.4	0	0	0	0	0
1	34	5	33	3				1	0
1	41.5	10	94	1	18	3	2			0	0	0	0	0
1	41.5	10	94	2	22	1	3	1	0	0	0	0	0	0
1	41.5	10	94	3				1	0
1	31.5	8	61	1	26	0	2			0	0	0	0	0
1	31.5	8	61	2	35	4	6	1.5	2	10	0	0	0	0
1	31.5	8	61	3				1.5	1.2
1	30.5	0	25	1	24	0	0			0	0	0	0	0
1	30.5	0	25	2	17	0	0	1	0.2	0	0	0	0	0
1	30.5	0	25	3				1.25	0.4
1	25	4	47	1	17	0	0			0	0	0	0	0
1	25	4	47	2	17	0	0	1	0.4	0	0	0	0	0
1	25	4	47	3				1.25	0.4
1	26.5	1	28	1	18	0	0			0	0	0	0	0
1	26.5	1	28	2	17	0	0	1	0	0	0	0	0	0
1	26.5	1	28	3				1	0
1	29	1	33	1	17	0	0			0	0	0	0	0
1	29	1	33	2	17	0	0	1	0	0	0	0	0	0
1	29	1	33	3				1	0
1	27	35	43	1	18	0	0			0	0	0	0	0
1	27	35	43	2	20	0	0	1.75	0	0	0	0	0	0
1	27	35	43	3				1	0
1	38.5	2	25	1	17	0	0			0	0	0	0	0
1	38.5	2	25	2	17	0	0	1	0	0	0	0	0	0
1	38.5	2	25	3				1	0
1	42.5	62	66	1	33	2	3			0	0	0	0	0
1	42.5	62	66	2	41	10	9	4.33333	2	10	0	0	0	0
1	42.5	62	66	3				1.75	0.4
1	47	10	42	1	18	0	2			0	0	0	0	0
1	47	10	42	2	27	2	3	1.25	0.2	2	0	0	0	0
1	47	10	42	3				1.75	0
1	41.5	39	59	1	17	0	0			0	0	0	0	0
1	41.5	39	59	2	23	3	5	1.5	0.2	3	0	0	0	0
1	41.5	39	59	3				1	0
1	21	5	29	1	18	0	0			0	0	0	0	0
1	21	5	29	2	19	2	2	1	0	0	0	0	0	0
1	21	5	29	3				1.5	0
1	23	15	74	1	17	0	0			0	0	0	0	0
1	23	15	74	2	22	0	0	1	0.4	0	0	0	0	0
1	23	15	74	3				1	0
1	40	15	56	1	22	0	1			0	0	0	0	0
1	40	15	56	2	34	1	1	1	0	0	0	0	0	0
1	40	15	56	3				1	0
1	31	15	38	1	20	1	0			0	0	0	0	0
1	31	15	38	2	20	1	1	1	1	4	0	0	0	0
1	31	15	38	3				1	2
1	22.5	4	25	1	26	0	0			0	0	0	0	0
1	22.5	4	25	2	17	0	0	1	0	0	0	0	0	0
1	22.5	4	25	3				1	0
1	23	3	58	1	21	2	3			0	0	0	0	0
1	23	3	58	2	26	7	8	1.75	0	0	0	0	0	0
1	23	3	58	3				1.5	0.2
1	20	3	26	1	17	0	0			3	0	0	0	0
1	20	3	26	2	17	0	0	1	0	0	0	0	0	0
1	20	3	26	3				1	0.2
1	19.5	4	62	1	17	2	3			0	0	0	0	0
1	19.5	4	62	2	32	0	3	1	0	0	0	0	0	0
1	19.5	4	62	3				2	0
1	32.5	20	71	1	23	0	1			0	0	0	0	0
1	32.5	20	71	2	60	8	8	4.25	6.2	4	3	1	0	0
1	32.5	20	71	3				1	0
1	24	17	61	1	17	0	0			0	0	0	0	0
1	24	17	61	2	44	5	4	2.75	2	19	7	0	0	0
1	24	17	61	3				1.25	1
1	32.5	39	37	1	22	2	3			30	0	0	0	0
1	32.5	39	37	2	23	2	4	1	0.8	0	0	0	0	0
1	32.5	39	37	3				1	0
1	32	5	74	1	18	0	1			0	0	0	0	0
1	32	5	74	2	49	14	7	2.75	2.4	0	4	0	0	0
1	32	5	74	3				1.25	2
1	24.5	16	42	1	19	0	1			0	0	0	0	0
1	24.5	16	42	2	17	0	0	1	0.2	5	0	0	0	0
1	24.5	16	42	3				1	0
1		0	25	1	17	0	0			0	0	0	0	0
1		0	25	2	17	0	0	1	0	0	0	0	0	0
1		0	25	3				1	0
1	31.5	13	55	1	20	0	2			0	0	0	0	0
1	31.5	13	55	2	27	0	0	1	0	0	0	0	0	0
1	31.5	13	55	3				1	0
1	30.5	8	42	1	23	3	5			0	0	0	0	0
1	30.5	8	42	2	24	4	5	1.25	0	3	0	0	0	0
1	30.5	8	42	3				1	0
1	26.5	8	37	1	18	0	1			0	0	0	0	0
1	26.5	8	37	2	23	1	2	1	0	0	0	0	0	0
1	26.5	8	37	3				1	0.4
1	20.5	5	57	1	48	0	0			0	0	0	0	0
1	20.5	5	57	2	25	7	5	2	3.25	0	11	0	0	0
1	20.5	5	57	3				1	0
1	22.5	6	32	1	17	0	2			0	0	0	0	0
1	22.5	6	32	2	18	1	0	1	0	0	0	0	0	0
1	22.5	6	32	3				1	0.2
1	21.5	1	25	1	17	0	0			0	0	0	0	0
1	21.5	1	25	2	18	0	0	1	0	0	0	0	0	0
1	21.5	1	25	3				1	0
1	41	0	26	1	26	0	0			0	0	0	0	0
1	41	0	26	2	17	0	1	1.25	0	0	0	0	0	0
1	41	0	26	3				1	0
1	20	0	28	1	17	0	1			0	0	0	0	0
1	20	0	28	2	18	0	0	1	0	0	0	0	0	0
1	20	0	28	3				1	0
1	20.5	1	33	1	18	0	0			0	0	0	0	0
1	20.5	1	33	2	26	6	7	1.75	0.4	0	0	0	0	0
1	20.5	1	33	3				1	0
1	22	1	35	1	19	0	0			0	0	0	0	0
1	22	1	35	2	18	0	1	1	0	0	0	0	0	0
1	22	1	35	3				1	0
1	21	10	36	1	17	0	0			0	0	0	0	0
1	21	10	36	2	21	0	0	1	0	0	0	0	0	0
1	21	10	36	3				1	0
1	34.5	8	39	1	17	0	0			0	0	0	0	0
1	34.5	8	39	2	26	3	4	1.25	0	0	0	0	0	0
1	34.5	8	39	3				1	0
1	51	3	61	1	17	0	0			0	0	0	0	0
1	51	3	61	2	29	7	6	2	0.2	2	0	0	0	0
1	51	3	61	3				1.75	1.2
1	21	8	29	1	17	0	0			0	0	0	0	0
1	21	8	29	2	19	0	0	1	0	0	0	0	0	0
1	21	8	29	3				1	0
1	27	6	38	1	20	3	2			0	0	0	0	0
1	27	6	38	2	27	2	5	1.5	0.6	0	0	0	0	0
1	27	6	38	3				1	0
1	38	7	72	1	34	3	7			14	12	0	0	0
1	38	7	72	2	34	5	9	1.5	1.6	10	3	0	0	0
1	38	7	72	3				1.25	1.2
1	27.5	15	63	1	25	3	2			0	0	0	0	0
1	27.5	15	63	2	17	2	2	1	0	0	0	0	0	0
1	27.5	15	63	3				2.75	0.4
1	20	3	26	1	18	0	0			0	0	0	0	0
1	20	3	26	2	17	0	0	1	1	0	0	0	0	0
1	20	3	26	3				2	1
1	42.5	4	43	1	17	0	0			0	0	0	0	0
1	42.5	4	43	2	25	2	4	1	0	1	0	0	0	0
1	42.5	4	43	3				1	0
1	28	21	41	1	23	0	3			0	0	0	0	0
1	28	21	41	2	18	0	0	1	0	0	0	0	0	0
1	28	21	41	3				2	0.4
1	24	0	25	1	17	0	0			0	0	0	0	0
1	24	0	25	2	19	0	0	1	0	0	0	0	0	0
1	24	0	25	3				1	0
1	40.5	8	70	1	68	19	8			0	0	1	0	0
1	40.5	8	70	2	65	18	7	4.25	1.4	0	0	1	0	1
1	40.5	8	70	3				3.25	0.6
1	27.5	7	58	1	18	0	0			0	0	0	0	0
1	27.5	7	58	2	28	1	3	1.25	0.4	0	0	0	0	0
1	27.5	7	58	3				1	0
1	46.5	4	26	1	17	0	0			0	0	0	0	0
1	46.5	4	26	2	17	0	0	1	0	0	0	0	0	0
1	46.5	4	26	3				1	0
1	31.5	5	50	1	17	0	0			0	0	0	0	0
1	31.5	5	50	2	24	0	0	1	0.2	0	3	0	0	0
1	31.5	5	50	3				1	0
1	42	25	75	1	18	0	0			0	0	0	0	0
1	42	25	75	2	64	24	9	3	1.2	18	18	1	0	1
1	42	25	75	3				1	0.6
1	31	6	48	1	50	2	6			0	0	1	0	0
1	31	6	48	2	29	4	6	2.75	8	7	0	0	0	0
1	31	6	48	3				2.25	2.6
1	47.5	25	61	1	32	0				0	0	0		0
1	47.5	25	61	2	54	8	8	2	0.2	20	20	1	0	0
1	47.5	25	61	3				1	0.4
1	39	0	45	1	17	0	0			0	0	0	0	0
1	39	0	45	2	19	1	1	1.25	0	0	0	0	0	0
1	39	0	45	3				1	0
1	46.5	1	45	1	28	2	6			0	0	0	0	0
1	46.5	1	45	2	28	3	6	2.25	0	2	0	0	0	0
1	46.5	1	45	3				2.5	0.2
1	41	2	25	1	19	0	0			0	0	0	0	0
1	41	2	25	2	17	0	0	1		0	0	0	0	0
1	41	2	25	3				1	0
1	23.5	21	67	1	60	6	4			3	0	1	0	0
1	23.5	21	67	2	38	2	6	3.25	2.4	4	0	0	0	0
1	23.5	21	67	3				4.25	2.4
1	20	7	43	1	17	0	1			0	0	0	0	0
1	20	7	43	2	20	1	3	1.75	0.8	14	0	0	0	0
1	20	7	43	3				1	0
1	25.5	7	38	1	17	0	0			0	0	0	0	0
1	25.5	7	38	2	22	4	3	1	0.4	2	0	0	0	0
1	25.5	7	38	3				1	0
1	40.5	2	61	1	18	5	9			0		0	0	0
1	40.5	2	61	2		9	7	2.75	4.4	30	30		0	0
1	40.5	2	61	3				2	1.2
1	28.5	27	100	1	24	1	2			0	5	0	0	0
1	28.5	27	100	2	54	12	9	4.25	4.6	17	4	1	0	0
1	28.5	27	100	3				4	0.6
1	30	5	38	1	17	0	0			0	0	0	0	0
1	30	5	38	2	17	0	1	1	0	10	0	0	0	0
1	30	5	38	3				1	0
1	42	8	30	1	17	1	1			0	0	0	0	0
1	42	8	30	2	24	4	4	1	0	0	0	0	0	0
1	42	8	30	3				1	0
1	26	10	35	1	17	0	0			0	0	0	0	0
1	26	10	35	2	34	2	3	1.25	0	0	0	0	0	0
1	26	10	35	3				1	0
1	20.5	8	57	1	17	2	4			0	0	0	0	0
1	20.5	8	57	2	23	2	4	2.25	1.2	0	0	0	0	0
1	20.5	8	57	3				1	0.2
1	21	1	27	1	17	0	0			0	0	0	0	0
1	21	1	27	2	17	0	0	1	0	0	0	0	0	0
1	21	1	27	3				1	0
1	33.5	7	29	1	17	0	0			0	0	0	0	0
1	33.5	7	29	2	19	0	0	1	0	0	0	0	0	0
1	33.5	7	29	3				1	0
1	21	2	61	1	27	0	1			0	0	0	0	0
1	21	2	61	2	26	2	3	2.25	0.2	0	0	0	0	0
1	21	2	61	3				1.5	0
1	30.5	2	28	1	26	0	0			0	0	0	0	0
1	30.5	2	28	2	25	3	2	1	0	0	0	0	0	0
1	30.5	2	28	3				1	0
1	39.5	7	42	1	29	0	1			0	0	0	0	0
1	39.5	7	42	2	36	8	8	2	0.4	0	0	0	0	0
1	39.5	7	42	3				1	0.2
1	31	29	64	1	34	5	3			0	0	0	0	0
1	31	29	64	2	48	6	7	1	0	0	0	0	0	0
1	31	29	64	3				1	0
1	47	14	46	1	29	1	1			5	0	0	0	0
1	47	14	46	2	36	2	5	1	0	4	0	0	0	0
1	47	14	46	3				1	0
1	24	9	38	1	17	0	0			0	0	0	0	0
1	24	9	38	2	18	2	4	1	0.4	0	0	0	0	0
1	24	9	38	3				1	0
1	28	9	31	1	27	0	0			0	0	0	0	0
1	28	9	31	2	27	1	5	2	0	4	0	0	0	0
1	28	9	31	3				1.75	1.4
1	32	5	43	1	17	3	1			0	0	0	0	0
1	32	5	43	2	17	0	0	1	0	0	0	0	0	0
1	32	5	43	3				1	0
1	24	1	46	1	17	0	0			0		0	0	0
1	24	1	46	2	32	0	0	2	0.4	0	0	0	0	0
1	24	1	46	3				2	0.2
1	49	7	43	1	25	8	6			10	0	0	0	0
1	49	7	43	2	24	4	5	1.5	0.4	0	0	0	0	0
1	49	7	43	3				1.5	0.2
1	20.5	6	27	1	17	0	2			20	0	0	0	0
1	20.5	6	27	2	17	0	0	2.75	0	0	0	0	0	0
1	20.5	6	27	3				5	0
1	23	5	49	1	17	0	0			0	0	0	0	0
1	23	5	49	2	50	11	5	1	0	0	0	1	0	0
1	23	5	49	3				1	0
1	26	5	33	1	20	0	0			0	0	0	0	0
1	26	5	33	2	20	0	1	1	0	0	0	0	0	0
1	26	5	33	3				1.5	0.2
1	24.5	6	33	1	18	1	1			10	1	0	0	0
1	24.5	6	33	2	18	1	0	1.25	0.4	0	0	0	0	0
1	24.5	6	33	3				2.5	0.2
1	23	0	34	1	17	0	0					0	0	0
1	23	0	34	2	17	0	0	1	0	0	0	0	0	0
1	23	0	34	3				1	0.2
1	26.5	2	25	1	17	0	0			0	0	0	0	0
1	26.5	2	25	2	20	1	2	1	0	0	0	0	0	0
1	26.5	2	25	3				1	0
1	28	12	45	1	24.4375	5	6			0	0	0	0	0
1	28	12	45	2	25	1	2	1.25	0.2	5	0	0	0	0
1	28	12	45	3				2.25	1
1	30	5	51	1	17	0	1			0	0	0	0	0
1	30	5	51	2	30		4		0.4	0	0	0	0
1	30	5	51	3				1.25	0
1	30	2	30	1	20	0	5			0	0	0	0	0
1	30	2	30	2	17	0	2	1	0	0	0	0	0	0
1	30	2	30	3				1	2
1	46	0	35	1	20	0	1			0	0	0	0	0
1	46	0	35	2	27	4	1	3	0.6	0	0	0	0	0
1	46	0	35	3				1	0
1	22.5	42	40	1	36	3	0			0	0	0	0	0
1	22.5	42	40	2	39	6	0	1	0.8	0	0	0	0	0
1	22.5	42	40	3				1.5	0.8
1	44.5	0	38	1	17	0	0			0	0	0	0	0
1	44.5	0	38	2	17	0	0	1	0.4	0	0	0	0	0
1	44.5	0	38	3				1	0
1	32	24	51	1	18	1				7	0	0		0
1	32	24	51	2	28	3	9	1.75	0.6	16	0	0	0	0
1	32	24	51	3				1	0.2
1	32	16	37	1	34	7	5			0	0	0	0	0
1	32	16	37	2		3	5	2.25	0.6	15	0	0	0	0
1	32	16	37	3				2.25	3
1	32	4	74	1	19	0	0			3	1	0	0	0
1	32	4	74	2	17	0	2	1	0	0	0	0	0	0
1	32	4	74	3				1	0
1	21	1	30	1	25	0	0			0	0	0	0	0
1	21	1	30	2	22	1	1	1	0	0	0	0	0	0
1	21	1	30	3				1	0
1	36	1	47	1	17	0	0			0	0	0	0	0
1	36	1	47	2	19	0	0	1.5	0	0	0	0	0	0
1	36	1	47	3				1	0
1	42	2	39	1	24	0	0			0	0	0	0	0
1	42	2	39	2	22	0	1	1	0	0	0	0	0	0
1	42	2	39	3				1	1
1	29.5	2	57	1	32	0	4			0	0	0	0	0
1	29.5	2	57	2		9	7	1.75	0.2	10	0	0	0	0
1	29.5	2	57	3				1	0
1	20.5	1	26	1	24	4	3			0	0	0	0	0
1	20.5	1	26	2	22	0	0	2.25	0.6	0	0	0	0	0
1	20.5	1	26	3				2	0.6
1	24.5	7	45	1	24	1	4			0	0	0	0	0
1	24.5	7	45	2	25	2	3	2.5	1	3	0	0	0	0
1	24.5	7	45	3				1	1
1	39.5	13	24	1	17	0	0			0	0	0	0	0
1	39.5	13	24	2	24	0	0	1	0.2	0	0	0	0	0
1	39.5	13	24	3
1	25	4	62	1	35	0	6			14	0	0	0	0
1	25	4	62	2	38	4	3	2	0.4	0	0	0	0	0
1	25	4	62	3				1.5	0.2
1	21	22	29	1	17	0	0			0	0	0	0	0
1	21	22	29	2	19	0	0	1	0	0	0	0	0	0
1	21	22	29	3				1	0.2
1	48	7	31	1	17	0	0			0	0	0	0	0
1	48	7	31	2	17	0	0	1	0	0	0	0	0	0
1	48	7	31	3				1	0
1	30	12	42	1	21	0	0			0	0	0	0	0
1	30	12	42	2	18	0	0	1.5	0.8	0	0	0	0	0
1	30	12	42	3				1.5	0
1	25	20	29	1	23	0	0			0	0	0	0	0
1	25	20	29	2	17	0	0	1	0	0	0	0	0	0
1	25	20	29	3				1	0
1	23	4	34	1	17	0	0			0	0	0	0	0
1	23	4	34	2	17	0	0	1	0	0	0	0	0	0
1	23	4	34	3				1	0
1	28	8	34	1	23	0	1			0	0	0	0	0
1	28	8	34	2	26	0	0	1.25	0.2	0	0	0	0	0
1	28	8	34	3				1.5	2
1	45	0	25	1	17	0	0			0	0	0	0	0
1	45	0	25	2	17	0	0	1	0	0	0	0	0	0
1	45	0	25	3				1	0
1	36.5	63	53	1	29	2	6			0	0	0	0	0
1	36.5	63	53	2	50	8	8	2.75	2.2			1	0	0
1	36.5	63	53	3				2.25	2.2
1	20	3	60	1	31	7	9			0	0	0	0	0
1	20	3	60	2	34	6	8	1	1.8	0	0	0	0	0
1	20	3	60	3				1	0.4
1	33	6	28	1	27	2	6			15	0	0	0	0
1	33	6	28	2	17	0	0	1	0	0	0	0	0	0
1	33	6	28	3				1.5	0.6
1	27	0	25	1	17	0	0			0	0	0	0	0
1	27	0	25	2	17	0	0	1	0	0	0	0	0	0
1	27	0	25	3				1	0
1	28	0	50	1	17	0	0			0	0	0	0	0
1	28	0	50	2	17	0	0	1	0.4	0	0	0	0	0
1	28	0	50	3				1	0
1	40	4	27	1	19	0	1			0	0	0	0	0
1	40	4	27	2	20	0	0	1.5	0.8			0	0	0
1	40	4	27	3				1.75	1
1	21.5	5	27	1	17	1	1			0	0	0	0	0
1	21.5	5	27	2	17	0	0	1	0	0	0	0	0	0
1	21.5	5	27	3				1	0
1	19			1	19	0	0			0	0	0	0	0
1	19			2
1	19			3				1	0
1	31			1	25	0	1			0	0	0	0	0
1	31			2
1	31			3				1.25	1.2
1	19			1	39	0	1			0	0	0	0	0
1	19			2
1	19			3				2.5	1.2
1	23			1	17	0	0			0	0	0	0	0
1	23			2
1	23			3				1	0
1	26			1	33	4	7			0	0	0	0	0
1	26			2
1	26			3				1	0
1	36			1	35	2	6			0	0	0	0	0
1	36			2
1	36			3				3.25	1
1	22			1	17	0	0			0	0	0	0	0
1	22			2
1	22			3				1	0.2
1	52			1	17	0	0			0	0	0	0	0
1	52			2
1	52			3				1	0
1	25			1	38	0	1			0	0	0	0	0
1	25			2
1	25			3				1.75	1.4
1	22			1	17	0	0			0	0	0	0	0
1	22			2
1	22			3				1	0
1	30			1	18	0	2			0	0	0	0	0
1	30			2
1	30			3				1	0
1	20.5	14	36	1	20	1	2			0	0	0	0	0
1	20.5	14	36	2	19	0		1	0	5	0	0		0
1	20.5	14	36	3				1	0
1	23			1	29	3	2			1	1	0	0	0
1	23			2
1	23			3				1.25	0.6
1	35			1	17	0	0			0	0	0	0	0
1	35			2
1	35			3				1	0
1	39	11	38	1	27	0	0			0	0	0	0	0
1	39	11	38	2	48	15		2	0.4	0	2	0		1
1	39	11	38	3				1.75	0.8
1	20			1	18	0	0			0	0	0	0	0
1	20			2
1	20			3				1	0
1	36			1	25	1	1			0	0	0	0	0
1	36			2
1	36			3				1	0.4
1	42			1	43	7	7			10	5	0	0	0
1	42			2
1	42			3				1.75	0
1	31			1	21	0	0			5	0	0	0	0
1	31			2
1	31			3				1	0.4
1	22			1	18	0	1			0	0	0	0	0
1	22			2
1	22			3				1.25	0.4
1	24			1	44	0	0			0	5	0	0	0
1	24			2
1	24			3				2.25	2.6
1	22			1	31	3	4			0	0	0	0	0
1	22			2
1	22			3				2	0.2
1	26			1	18	1	4			0	0	0	0	0
1	26			2
1	26			3				1.25	0
1	42			1	17	0	0			0	0	0	0	0
1	42			2
1	42			3				1	0
1	22			1	17	5	0			0	0	0	0	0
1	22			2
1	22			3				1	0
1	36			1	24	0	0			0	0	0	0	0
1	36			2
1	36			3				3	1
1	28			1	18	0	0			0	0	0	0	0
1	28			2
1	28			3				1	0
1	38			1	33	5	7			0	0	0	0	0
1	38			2
1	38			3				1.5	0.4
1				1	17	0	1			0	0	0	0	0
1				2
1				3				1	0
1	32			1	42	0	0			20	0	0	0	0
1	32			2
1	32			3				1.25	0.4
1	23			1	32	0	2					0	0	0
1	23			2
1	23			3				1	0
1	39			1	17	0	1			0	0	0	0	0
1	39			2
1	39			3				2.5	8
1	23	40	52	1	44	5	5			0	0	0	0	0
1	23	40	52	2	53	9		2.5	0.8	2	2	1		0
1	23	40	52	3				2	1.6
1	23			1	17	0	0			0	0	0	0	0
1	23			2
1	23			3				1	0
				1	20	0	0			0	0	0	0	0
				2
				3				1	0
				1	27	5	4			0	0	0	0	0
				2
				3				2.5	0.4
	13			1	17	0	0			2	0	0	0	0
	13			2
	13			3				1	0
				1	23	2	4			0	0	0	0	0
				2
				3				1	0
				1	28	3	4			0	0	0	0	0
				2
				3				1.75	0
1	34			1				5	4.4
1	34			2
1	34			3	82	27	14			30	3	1	1	1
1	53			1				4	6.8
1	53			2
1	53			3	82	26	14			0	0	1	1	1
1	25			1				1	1
1	25			2
1	25			3	17	3	0			0	0	0	0	0
1	41			1				4.25	2.8
1	41			2
1	41			3	68	24	14			15	30	1	1	1
1	30			1				5	4.8
1	30			2
1	30			3	76	26	14			30	30	1	1	1
2	43			1				3.5	5
2	43			2
2	43			3	58	25	11			0	0	1	1	1
1	36			1				3	3
1	36			2
1	36			3	58	21	10			10	10	1	1	1
1	44.5	6	62	1				3	4.2
1	44.5	6	62	2	61	14	8	2.5	1.4	0	0	1	0	1
1	44.5	6	62	3	67	22	7			0	0	1	0	1
1				1				2	3.4
1				2
1				3	34	16	3			0	0	0	0	1
1	32.5	6	40	1				2.5	1
1	32.5	6	40	2	38	5	4	5	0	5	5	0	0	0
1	32.5	6	40	3	39	8	1			0	0	0	0	0
1	26			1				4	8.8
1	26			2
1	26			3	80	16	14			25	20	1	1	1
2	28			1				3.5	4.2
2	28			2
2	28			3	84	25	14			30	30	1	1	1
1	29			1				4.25	5.4
1	29			2
1	29			3	71	20	12			30	30	1	1	1
2	36			1				4.25	3
2	36			2
2	36			3	70	12	10			28	0	1	1	0
1	29			1				2	0.8
1	29			2
1	29			3	43	13	7			0	0	0	0	0
1	50			1				2.75	1.8
1	50			2
1	50			3	70	13	10			30	30	1	1	0
1	26			1				3.75	3.4
1	26			2
1	26			3	58	15	5			0	3	1	0	1
1	38			1				2.75	0.2
1	38			2
1	38			3	40	14	13			31	31	0	1	0
1	47			1				3.5	7.2
1	47			2
1	47			3	69	10	13			5	10	1	1	0
2	40			1				5	6.2
2	40			2
2	40			3	63	12	10				2	1	1	0
1	37			1				2	1.2
1	37			2
1	37			3	58.4375	12	8			5	0	1	0	0
2	40	16	82	1				2	2.4
2	40	16	82	2	40	7	8	1.5	1.8	0	0	0	0	0
2	40	16	82	3	37	9	7			0	0	0	0	0
1	34.3333	1	55	1	23		6	2	4.4	0	0	0	0	0
1	34.3333	1	55	2	25	0	5	1	0	0	0	0	0	0
1	34.3333	1	55	3	40	8	7	1	0.4	0	0	0	0	0
1	41.5	3	33	1				4	2.8
1	41.5	3	33	2	32	6	4	1.5	0	30	0	0	0	0
1	41.5	3	33	3	55	12	7			30	30	1	0	0
1	46			1				2.75	5.2
1	46			2
1	46			3	60	8	7			5	30	1	0	0
1	27			1				3.25	0.6
1	27			2
1	27			3	42	14	7			3	3	0	0	1
1	25			1				3	0.4
1	25			2
1	25			3	54	9	7			0	0	1	0	0
1	26			1				3	4
1	26			2
1	26			3	34	9	7			0	15	0	0	0
1	29			1				2.75	0.4
1	29			2
1	29			3	66	11	7			0	29	1	0	0
1	40			1				3	2.6
1	40			2
1	40			3	29	8	7			0	0	0	0	0
1	30			1				5	7.2
1	30			2
1	30			3	68	9	7			0	0	1	0	0
1	24			1				1.75	0
1	24			2
1	24			3	29	5	6			0	0	0	0	0
1	23			1				2	1.75
1	23			2
1	23			3	25	8	4					0	0	0
1	49			1				1.75	1.4
1	49			2
1	49			3	34	6	4			0	0	0	0	0
1	25			1				3	0.6
1	25			2
1	25			3	25	9	1			0	0	0	0	0
1	28			1				1	0
1	28			2
1	28			3	17	9	0			0	0	0	0	0
1	34	0	25	1				3	3
1	34	0	25	2	17	0	0	1	0	0	0	0	0	0
1	34	0	25	3	40.375	6	7			0	0	0	0	0
1	47			1				2	1
1	47			2
1	47			3	61	2	7			0	30	1	0	0
1	26			1				1.25	0.4
1	26			2
1	26			3	24	5	5			0	10	0	0	0
1	27			1				1.25	0
1	27			2
1	27			3	19	1	3			0	0	0	0	0
1	20			1				1	0
1	20			2
1	20			3	22	2	1			0	0	0	0	0
2	42			1				3.75	2.4
2	42			2
2	42			3	54	14	14			0	0	1	1	1
1	40			1				3	0.6
1	40			2
1	40			3	71	15	14			30	0	1	1	1
1	33	16	71	1				4.5	2
1	33	16	71	2	64	13	12	3.75	2.4	3	10	1	1	0
1	33	16	71	3	66	14	11			3	7	1	1	1
1	47.5	24	80	1				3.25	6.4
1	47.5	24	80	2	39	10	6	3	1	0	0	0	0	0
1	47.5	24	80	3	67	12	11			0	0	1	1	1
1	43			1				2.5	1.8
1	43			2
1	43			3	39	10	8			5	2	0	0	0
1	22			1				1	0.2
1	22			2
1	22			3	25	5	4			0	2	0	0	0
1	26.5	13	53	1				2.75	0
1	26.5	13	53	2	36	7	6	2	0.4	12	0	0	0	0
1	26.5	13	53	3	45	6	13			0	30	0	1	0
1	29			1				1.75	0.4
1	29			2
1	29			3	42	9	7			10	0	0	0	0
1	20			1				3.5	4.4
1	20			2
1	20			3	29	5	6			0	7	0	0	0
1	24			1				3.75	4.2
1	24			2
1	24			3	30	4	4			0	0	0	0	0
1	42			1				2	0.6
1	42			2
1	42			3	30	2	3			0	14	0	0	0
1	47.5	4	45	1				1	1.2
1	47.5	4	45	2	20	0	0	1.25	0	0	0	0	0	0
1	47.5	4	45	3	21	4	2			0	0	0	0	0
1	24			1				1.25	0
1	24			2
1	24			3	21		1			0	0	0	0	0
1	25.5	13	36	1				1.25	0.4
1	25.5	13	36	2	20	0	3	1.75	0.4	0	0	0	0	0
1	25.5	13	36	3	21	3	0			0	0	0	0	0
1	22			1				1	1
1	22			2
1	22			3	26	12	0			30	25	0	0	0
1	24			1				3	5
1	24			2
1	24			3	51	1	0			5	5	1	0	0
1	18			1				1.5	1.2
1	18			2
1	18			3	24	4				0	0	0		0
2				1				5	1.4
2				2
2				3	76	13	13			0	0	1	1	0
1	30			1				1.25	0.8
1	30			2
1	30			3	29	7	12			0	2	0	1	0
1	20			1				3.5	2
1	20			2
1	20			3	41	0	10			5	0	0	1	0
1	57			1				1.25	0
1	57			2
1	57			3	39	9	8			0	5	0	0	0
2	49.5	14	105	1				1	0
2	49.5	14	105	2	57	14	14	3	2.6	0	3	1	1	0
2	49.5	14	105	3	28	9	7			0	0	0	0	0
1	43.5	12	63	1				1.75	1.6
1	43.5	12	63	2	29	6	8	1	0.4	7	0	0	0	0
1	43.5	12	63	3	40	4	7			0	0	0	0	0
1	46			1				1.5	0.6
1	46			2
1	46			3	27	5	7			0	30	0	0	0
1	27			1				1	0.4
1	27			2
1	27			3	25	0	7			0	0	0	0	0
1	20			1				3	1.4
1	20			2
1	20			3	22		7			0	0	0	0	0
1	24.5	0	25	1				1.5	0.4
1	24.5	0	25	2	18	0	1	1.75	0	0	0	0	0	0
1	24.5	0	25	3	19	1	6			0	0	0	0	0
1	43.5	1	45	1				1	0
1	43.5	1	45	2	26	3	5	1	1	4	0	0	0	0
1	43.5	1	45	3	23	9	5			0	0	0	0	0
1	42			1				1.5	1.8
1	42			2
1	42			3	20	4	5			2	2	0	0	0
1	21			1				4	1
1	21			2
1	21			3	36	8	5			0	0	0	0	0
1	28			1				1.75	1
1	28			2
1	28			3	25	1	5			0	0	0	0	0
1	32			1				1.75	1
1	32			2
1	32			3	18	1	5			0	0	0	0	0
1	21			1				1	0
1	21			2
1	21			3	17	0	4			0	0	0	0	0
1	26			1				1	1.2
1	26			2
1	26			3	22	4	4			0	15	0	0	0
1	24			1				1	1
1	24			2
1	24			3	34	4	4			0	0	0	0	0
1	50			1				2	1
1	50			2
1	50			3	17	3	4			0	0	0	0	0
1	23			1				3	2
1	23			2
1	23			3	26	0	4			0	3	0	0	0
1	25			1				1	0
1	25			2
1	25			3	17	0	3			0	0	0	0	0
1	22			1				3.25
1	22			2
1	22			3	18	0	3			0	0	0	0	0
1	26			1				1	1
1	26			2
1	26			3	22	4	3			0	0	0	0	0
1	31			1				1	1.2
1	31			2
1	31			3	17	1	3			0	0	0	0	0
1	20			1				1	1
1	20			2
1	20			3	19	1	3			0	0	0	0	0
1				1				1.75	1
1				2
1				3	30	1	3			0	0	0	0	0
1	28			1				1.25	0.8
1	28			2
1	28			3	27	0	3			2	0	0	0	0
1	22			1				3	3.6
1	22			2
1	22			3	17	0	3			0	0	0	0	0
1	19			1				1	1
1	19			2
1	19			3	37	3	3			0	0	0	0	0
1	38			1				1	1.6
1	38			2
1	38			3	19	1	3			0	5	0	0	0
1	21			1				1.5	1.8
1	21			2
1	21			3	24		3			10	17	0	0	0
1	34			1				1	0.2
1	34			2
1	34			3	33	2	3			0	0	0	0	0
1	44	84	64	1				1.75	0.6
1	44	84	64	2	36	3	5	1	0	2	0	0	0	0
1	44	84	64	3	22	2	2			0	5	0	0	0
1	52			1				1	1
1	52			2
1	52			3	22	2	2			0	4	0	0	0
1	44			1				1	1
1	44			2
1	44			3	22	2	2			0	90	0	0	0
1	40			1				1	1.6
1	40			2
1	40			3	22	1	2			0	0	0	0	0
1	22			1				1	0.2
1	22			2
1	22			3	19	2	2			0	0	0	0	0
1	37			1				1.25	1.4
1	37			2
1	37			3	25	1	2			0	1	0	0	0
1	20			1				1	1
1	20			2
1	20			3	17	0	2			0	0	0	0	0
1	33			1				2.25	1.8
1	33			2
1	33			3	17	0	2			0	30	0	0	0
1	28.5	1	53	1				1	0.6
1	28.5	1	53	2	36	3	3	1.25	0	0	0	0	0	0
1	28.5	1	53	3	24	1	1			0	0	0	0	0
1	34	1	40	1				1	0
1	34	1	40	2	20	0	1	1	0	0	0	0	0	0
1	34	1	40	3	17	0	1			0	0	0	0	0
1	47			1				1.25	1
1	47			2
1	47			3	20	0	1			0	0	0	0	0
1	24			1				3.25	1.8
1	24			2
1	24			3	22	4	1			0	0	0	0	0
1	30			1				2	2
1	30			2
1	30			3	26	0	1			0	30	0	0	0
1	20			1				1	0
1	20			2
1	20			3	20	0	1			0	0	0	0	0
1	48			1				1	1
1	48			2
1	48			3	18	0	1			0	10	0	0	0
1	38			1				2	1.4
1	38			2
1	38			3	20	0	1			0	0	0	0	0
1	20			1				1.25	1.8
1	20			2
1	20			3	33	0	1			4	0	0	0	0
1	22			1				1	0.6
1	22			2
1	22			3	17	0	1			0	0	0	0	0
1	40			1				1.5	0.2
1	40			2
1	40			3	22	0	1			0	1	0	0	0
1	26			1				1	0
1	26			2
1	26			3	17	0	1			0	0	0	0	0
1	22.5	2	35	1				4.25	8
1	22.5	2	35	2	50	16	7	5	2	0	0	1	0	1
1	22.5	2	35	3	17	0	0			0	0	0	0	0
1	41.5	1	50	1				1	1
1	41.5	1	50	2	20	1	2	1	0	0	0	0	0	0
1	41.5	1	50	3	20	0	0			0	0	0	0	0
1	39.5	0	33	1				2.75	2
1	39.5	0	33	2	20	0	0	1.25	0	0	0	0	0	0
1	39.5	0	33	3	23	6	0			0	0	0	0	0
1	39	13	41	1				1	0.2
1	39	13	41	2	24	0	0	1.25	0.6	0	0	0	0	0
1	39	13	41	3	17	0	0			0	0	0	0	0
1	27.5	17	26	1				1	0
1	27.5	17	26	2	20	0	1	1	0	0	0	0	0	0
1	27.5	17	26	3	17	0	0			0	0	0	0	0
1	30	5	54	1				1	0
1	30	5	54	2	20	0	1	1	0	0	0	0	0	0
1	30	5	54	3	17	1	0			0	0	0	0	0
1	24.5	6	40	1				1.25	1
1	24.5	6	40	2	18	0	0	1	0	0	0	0	0	0
1	24.5	6	40	3	18	0	0			0	0	0	0	0
1	41	19	47	1				1	1.4
1	41	19	47	2	31	3	4	2.5	0.2	0	0	0	0	0
1	41	19	47	3	19	1	0			0	0	0	0	0
1	20	6	47	1				1	0
1	20	6	47	2	32	5	6	2	0.6	2	0	0	0	0
1	20	6	47	3	17	0	0			0	0	0	0	0
1	24.5	0	30	1				1	0
1	24.5	0	30	2	21	0	0	1	0	0	0	0	0	0
1	24.5	0	30	3	17	0	0			0	0	0	0	0
1	27	11	34	1				1	0
1	27	11	34	2	19	0	0	1	0	0	0	0	0	0
1	27	11	34	3	17	0	0			0	0	0	0	0
2	21			1				1.75	1
2	21			2
2	21			3	17	0	0			0	0	0	0	0
2	37			1				1	1
2	37			2
2	37			3	18	0	0					0	0	0
2	24			1				1	0
2	24			2
2	24			3	17	0	0			0	0	0	0	0
2	35			1				1	0
2	35			2
2	35			3	17	0	0			0	14	0	0	0
2	46			1				1	0
2	46			2
2	46			3	26	0	0			0	0	0	0	0
1	27			1				1.25	1.2
1	27			2
1	27			3	24	1	0			0	0	0	0	0
1	37			1				1	0
1	37			2
1	37			3	17	0	0			0	0	0	0	0
1	20			1				1	1
1	20			2
1	20			3	17	0	0			0	0	0	0	0
1	22			1				1.25	0
1	22			2
1	22			3	17	0	0			0	0	0	0	0
1	45			1				1
1	45			2
1	45			3	17	0	0			0	0	0	0	0
1	20			1				1	1
1	20			2
1	20			3	17	0	0			0	0	0	0	0
1	29			1				1	1
1	29			2
1	29			3	17	0	0			0	9	0	0	0
1	31			1				1	0.4
1	31			2
1	31			3	17	0	0			0	0	0	0	0
1	41			1				2.75	0.8
1	41			2
1	41			3	35	0	0			0	0	0	0	0
1	24			1				3	1.8
1	24			2
1	24			3	51	0	0			0	0	1	0	0
1	29			1				1	0
1	29			2
1	29			3	17	0	0			0	0	0	0	0
1				1				1	0.4
1				2
1				3	17	0	0			0	0	0	0	0
1	26			1				1.5	0
1	26			2
1	26			3	17	0	0			0	0	0	0	0
1	22			1				1	1
1	22			2
1	22			3	17	0	0			0	0	0	0	0
1	28			1				1	1
1	28			2
1	28			3	21	0	0			0	2	0	0	0
1	21			1				1	1
1	21			2
1	21			3	17	0	0			0	0	0	0	0
1	30			1				1	1
1	30			2
1	30			3	17	0	0			0	0	0	0	0
1	31			1				1	0.4
[truncated: 368 more rows]
